# Supplementary material for: Immune Landscape of the Tumor Microenvironment Identifies Prognostic Gene Signature CD4/CD68/CSF1R in Osteosarcoma
Source: Front Oncol. 2020 Jul 24;10:1198. doi: 10.3389/fonc.2020.01198 (PMC7396617; doi:10.3389/fonc.2020.01198)
Supplement: Supplementary file 1 [file Data_Sheet_1.zip]

Archive with 2 entries (2 files):
- data sheet 1/Supplementary Tables 1- 3.doc
- data sheet 1/Supplementary Tables 4-9.XLSX
