# Supplementary material for: Immune Landscape of the Tumor Microenvironment Identifies Prognostic Gene Signature CD4/CD68/CSF1R in Osteosarcoma
Source: Front Oncol. 2020 Jul 24;10:1198. doi: 10.3389/fonc.2020.01198 (PMC7396617; doi:10.3389/fonc.2020.01198)
Supplement: Supplementary file 1 [file Data_Sheet_1.zip › data sheet 1/Supplementary Tables 4-9.XLSX]

## Sheet: README
Supplement Table 4. Gene Set Variation Analysis(GSVA) enrichment scores of MSigDB Hallmark GeneSets. Related to Figure 1b.
Supplement Table 5. Single-sample Gene Set Enrichment Analysis (ssGSEA) enrichment scores of MSigDB Hallmark GeneSets. Related to Figure 1c.
Supplement Table 6. The expression abundance of different types of markers. The log transformation of Transcripts Per Million(TPM) values. Related to Figure 2a,c.
Supplement Table 7. The correlations between different types of markers, using Spearman's rho. Related to Figure 2b,d.
Supplement Table 8. The expression abundance between markers and CSFs family. The log transformation of Transcripts Per Million(TPM) values. Related to Figure 4c.
Supplement Table 9. The correlations between markers and CSFs family, using Spearman's rho. Related to Figure 4d.

## Sheet: suppTable4
Supplement Table 4. Gene Set Variation Analysis(GSVA) enrichment scores of MSigDB Hallmark GeneSets. Related to Figure 1b.
Samples	APICAL_JUNCTION	APICAL_SURFACE	PEROXISOME	ADIPOGENESIS	MYOGENESIS	EPITHELIAL_MESENCHYMAL_TRANSITION	ANGIOGENESIS	SPERMATOGENESIS	PANCREAS_BETA_CELLS	DNA_REPAIR	UV_RESPONSE_UP	UV_RESPONSE_DN	IL6_JAK_STAT3_SIGNALING	INTERFERON_ALPHA_RESPONSE	INTERFERON_GAMMA_RESPONSE	COMPLEMENT	INFLAMMATORY_RESPONSE	COAGULATION	ALLOGRAFT_REJECTION	CHOLESTEROL_HOMEOSTASIS	XENOBIOTIC_METABOLISM	FATTY_ACID_METABOLISM	OXIDATIVE_PHOSPHORYLATION	GLYCOLYSIS	HEME_METABOLISM	BILE_ACID_METABOLISM	HYPOXIA	APOPTOSIS	PROTEIN_SECRETION	UNFOLDED_PROTEIN_RESPONSE	REACTIVE_OXYGEN_SPECIES_PATHWAY	MITOTIC_SPINDLE	G2M_CHECKPOINT	E2F_TARGETS	MYC_TARGETS_V1	MYC_TARGETS_V2	P53_PATHWAY	TNFA_SIGNALING_VIA_NFKB	WNT_BETA_CATENIN_SIGNALING	TGF_BETA_SIGNALING	NOTCH_SIGNALING	ESTROGEN_RESPONSE_EARLY	ESTROGEN_RESPONSE_LATE	ANDROGEN_RESPONSE	HEDGEHOG_SIGNALING	PI3K_AKT_MTOR_SIGNALING	MTORC1_SIGNALING	IL2_STAT5_SIGNALING	KRAS_SIGNALING_UP
OA4HLD	-0.345446	-0.0931234	-0.363473	-0.435147	-0.326334	-0.338945	-0.407467	0.128709	-0.0226456	-0.495503	-0.341249	-0.267429	-0.161409	-0.529954	-0.4471	-0.302501	-0.128324	-0.225159	-0.311667	-0.432881	-0.0891596	-0.309384	-0.61677	-0.312345	-0.27836	-0.139481	-0.169133	-0.335	-0.486796	-0.54662	-0.372415	-0.236918	-0.231423	-0.230032	-0.536334	-0.574154	-0.402177	-0.153052	-0.33258	-0.366351	-0.483033	-0.151619	-0.262942	-0.249703	-0.227127	-0.230487	-0.366034	-0.206013	-0.212184
OA4HMC	0.0311371	-0.0932984	-0.19912	-0.274477	-0.201514	-0.233735	-0.20656	0.086203	0.167328	-0.375271	-0.107949	-0.239644	0.259287	-0.141037	0.0708451	0.263011	0.273118	0.0680143	0.310295	-0.30279	-0.0178643	-0.110245	-0.201723	-0.229579	0.0501264	0.0157459	0.0472865	-0.0315803	-0.311372	-0.353563	-0.105785	-0.397193	-0.523992	-0.608373	-0.44073	-0.436517	0.00860128	0.318054	-0.0877306	-0.0852175	0.254939	-0.0819704	-0.112278	0.00419319	-0.0780236	-0.261705	-0.365183	0.157253	0.192181
OA4HX8	0.128407	0.109079	-0.231604	-0.352333	-0.258114	-0.308615	-0.329609	0.0696965	0.0674266	-0.205077	-0.0825634	0.0590857	-0.347033	-0.443693	-0.422427	-0.238794	-0.32571	-0.242359	-0.292008	-0.249646	-0.215825	-0.354475	-0.613284	-0.284953	-0.0554423	-0.155435	-0.357032	-0.129235	-0.216641	-0.455822	-0.458911	0.302042	0.320248	0.249531	-0.469698	-0.435067	-0.163199	-0.337499	0.339431	-0.00367674	0.00917974	-0.0238197	-0.0351445	-0.283583	0.394231	-0.0341885	-0.444568	-0.24294	-0.16416
OA4HXS	-0.0207777	-0.211863	0.318037	0.275497	0.375975	0.104921	-0.0357619	-0.203344	-0.0317193	0.11529	0.248074	0.0885183	0.338029	0.782382	0.646706	0.233979	0.199665	-0.000473738	0.294775	0.270627	0.0602952	0.309911	0.388399	0.156866	0.115257	0.0783233	-0.0380809	0.124705	0.31439	0.374751	0.250965	-0.252743	-0.0198197	-0.176724	0.407646	0.389685	-0.020948	0.013208	0.162386	0.0114576	-0.0441551	0.0428906	0.0719031	0.300152	-0.0753263	0.186021	0.301502	0.0484725	-0.0959119
OA4HY5	-0.127605	0.0523284	0.0946926	0.262976	0.168622	0.0726633	-0.0673673	-0.0513873	-0.207406	0.257964	0.290975	-0.0992968	0.291509	0.598548	0.489595	0.0028066	0.316421	-0.0828138	0.0666289	0.00810853	-0.0203163	0.17521	0.340886	0.273757	0.0744715	-0.030634	0.299686	0.213038	0.321689	0.385765	0.204715	0.183787	0.446265	0.443823	0.520287	0.625191	0.09295	0.499798	-0.0859788	0.0406141	-0.323461	0.122622	0.133281	0.136526	-0.087061	0.285184	0.379323	0.173385	0.0994288
OA4I0Q	-0.0392879	0.0420448	-0.212579	-0.0127458	0.105574	0.357058	0.305778	-0.250753	-0.241001	-0.25406	-0.0868402	0.056426	0.109417	-0.384407	-0.10748	-0.160052	0.130938	-0.0537262	0.0753458	-0.280233	-0.0524359	-0.0228508	-0.348133	0.103295	-0.0468273	-0.189356	0.437549	-0.0220199	-0.0106298	0.129682	-0.0756564	-0.223573	-0.387527	-0.394632	-0.282489	-0.204156	0.00841618	0.21439	0.0231007	-0.174408	-0.0589427	0.0466558	-0.0956881	-0.0269015	-0.2889	-0.114181	-0.0783632	-0.00789687	-0.0200853
OA4I0W	0.276658	0.407434	-0.372127	-0.36938	0.0116913	0.478615	0.129131	-0.0033361	0.0605812	-0.52266	-0.274689	0.23085	-0.0279785	-0.539552	-0.370452	0.0106775	0.197426	0.282628	0.0381385	-0.0950061	-0.113937	-0.386162	-0.609247	-0.0454068	-0.0756025	-0.219063	0.321749	-0.178901	-0.138737	-0.355635	-0.461778	-0.245625	-0.444201	-0.564548	-0.600587	-0.577468	-0.0984082	0.015619	-0.0449053	-0.137328	0.255131	0.132584	-0.0747901	-0.269231	0.423391	-0.182171	-0.33879	-0.0155706	0.130728
OA4I3S	-0.13832	0.0110562	-0.164483	-0.18325	0.105098	-0.216439	-0.280584	0.210468	-0.220618	-0.263162	-0.130486	-0.0677446	-0.106457	-0.398547	-0.336212	-0.216229	-0.194299	-0.163085	-0.296364	-0.241893	-0.0733693	-0.271029	-0.452973	-0.177368	0.0457548	-0.0308842	-0.168425	-0.236854	-0.15239	-0.327307	-0.0651687	-0.0127389	-0.171775	-0.330628	-0.455143	-0.343176	-0.076173	-0.148901	-0.160387	-0.159851	-0.170247	-0.0295068	0.0226387	-0.231895	0.0488585	-0.0193943	-0.284341	-0.206852	-0.126572
OA4I42	-0.250251	-0.307216	-0.0354381	-0.0680184	0.039327	-0.363894	-0.0220155	-0.0507603	-0.038891	-0.350633	-0.0939326	0.0330925	-0.209386	-0.498838	-0.380975	-0.159594	-0.147788	-0.2121	-0.383365	0.280261	-0.118344	-0.118712	-0.00600564	-0.101684	0.0809775	0.0414433	0.211081	-0.186439	0.314372	0.100185	-0.127891	-0.0244078	-0.298488	-0.385049	-0.35548	-0.351804	-0.0190083	0.0975754	-0.095156	0.221114	-0.266188	-0.0119608	-0.128743	0.154084	-0.14765	0.00466175	0.134817	-0.231123	-0.108548
OA4I48	0.130506	0.243659	0.18424	0.17805	0.130153	0.0203271	-0.0167027	-0.181302	-0.179892	-0.112175	0.21526	0.117528	0.380934	0.294753	0.315118	0.281424	0.310757	0.407138	0.220871	0.0699729	0.108585	-0.0768994	-0.271241	-0.0970384	0.108291	0.00543237	0.218149	0.19768	-0.224936	-0.215564	0.230878	0.0210998	-0.359524	-0.29543	-0.37343	-0.137773	0.262108	0.407103	0.381258	0.281406	0.365173	0.201347	0.113477	-0.242351	0.100348	0.0985373	-0.315585	0.22608	0.236613
OA4I4E	-0.0208423	0.168311	-0.167219	-0.00842338	0.387376	0.158815	0.0231193	-0.218222	-0.0356182	0.0389087	0.00802183	0.208257	-0.155895	-0.355548	-0.305972	-0.370482	-0.243139	-0.229123	-0.369847	-0.275753	-0.169108	-0.129395	-0.381499	0.091952	0.0874163	-0.0253271	0.149491	-0.212424	-0.269435	-0.279232	-0.227288	-0.120685	-0.00636808	0.0553351	-0.156327	0.211994	-0.07637	-0.148596	0.191134	-0.051334	0.012164	0.235128	0.0809	-0.139013	0.173768	-0.128564	-0.261954	-0.111778	-0.128627
OA4I4M	0.233452	2.85573e-05	-0.02052	0.101912	0.120394	-0.13268	-0.0212482	-0.0373261	-0.0891335	-0.28897	0.0396781	-0.174644	0.382066	0.494995	0.466724	0.330495	0.38047	0.216954	0.386414	0.0397345	0.196313	0.0125937	-0.1261	-0.241967	-0.00433859	0.08568	-0.281131	0.220127	-0.223851	-0.318137	0.172339	-0.0266752	-0.392603	-0.431178	-0.456909	-0.379068	0.166182	0.356152	0.302289	0.0297165	0.408603	0.0442062	0.123895	-0.0810916	0.00616259	0.0873875	-0.275837	0.237505	0.346327
OA4I4O	-0.0379396	0.0259353	-0.0230329	-0.117393	-0.0923505	0.174226	0.249866	-0.0727361	-0.253387	0.0785637	-0.125968	0.0552769	-0.0327335	-0.320332	-0.225315	-0.104822	-0.0657411	0.00641112	-0.170518	0.0171535	-0.0645922	-0.128126	-0.180599	0.178409	-0.128781	0.0652359	0.236446	-0.116469	-0.231938	-0.176877	-0.131344	0.250152	0.307237	0.313468	-0.124264	-0.150079	-0.0429489	-0.0386784	0.0617114	0.207537	0.106811	-0.123766	-0.111552	0.0219569	0.228943	0.00711965	0.0935869	-0.0687855	-0.139715
OA4I5B	0.117406	-0.0153697	0.220074	0.149943	-0.228208	-0.245287	0.13751	0.111504	-0.299488	0.251594	0.127219	0.103284	0.470155	0.609498	0.572431	0.373195	0.424582	-0.166593	0.445044	0.340205	0.056827	0.0666739	0.0479915	-0.0919944	0.228419	0.20581	-0.247899	0.301788	0.344439	0.23839	0.250262	0.395429	0.370848	0.346193	0.0358334	-0.0639471	0.0575895	0.407235	0.168771	0.265996	0.00826575	-0.0342231	-0.0562173	0.397996	0.0280404	0.26497	0.115133	0.286544	0.316908
OA4I65	0.328079	0.209978	0.189586	0.156208	0.182494	0.393706	0.209055	0.0136413	0.0296596	0.0303197	0.224214	0.258134	-0.0197269	-0.313443	-0.293574	0.106111	0.0402246	0.195298	-0.209079	0.253747	0.22619	0.103977	-0.1802	0.215062	0.226663	-0.00590024	0.245332	0.219384	0.117353	-0.0311989	0.223707	0.33492	0.328168	0.356859	-0.143898	-0.0412757	0.24253	0.199295	0.472387	0.352588	0.103055	0.313652	0.276531	0.183013	0.296547	0.178569	-0.0472857	0.146899	0.00483923
OA4I6O	-0.0547353	0.433557	0.0501866	0.119069	0.0237312	0.421923	0.154152	-0.0161905	0.143329	-0.163815	0.0949265	0.262716	-0.0847441	-0.00335418	0.0819906	-0.0528738	0.0941734	0.233769	0.00153052	0.285231	0.128495	0.123489	0.0201985	0.257298	0.294584	-0.0921629	0.460344	0.0917168	0.354214	0.208993	0.0638436	-0.0125206	-0.0983333	-0.267485	-0.173446	-0.184758	0.124096	0.278229	-0.100282	-0.0619774	-0.113298	0.264272	0.127783	0.254294	0.263903	0.218263	0.393188	0.095699	0.0580495
OA4I8U	0.0301255	-0.126133	-0.241998	-0.270279	-0.0951295	-0.305163	-0.0733062	-0.0531489	-0.0356119	-0.412131	-0.282641	-0.349369	-0.191464	-0.321836	-0.306084	-0.290292	-0.123834	-0.0909259	-0.243531	-0.315824	-0.142787	-0.301671	-0.461149	-0.342304	-0.24693	-0.0629053	-0.359315	-0.406868	-0.513964	-0.412814	-0.43411	-0.438438	-0.582495	-0.553657	-0.579233	-0.427884	-0.318953	-0.41446	0.0468506	-0.427628	0.0239338	-0.149327	-0.193805	-0.413883	-0.0105633	-0.386281	-0.512888	-0.261773	-0.196928
OA4I9K	0.226684	0.0918185	0.164516	0.230244	0.106838	0.328541	0.15284	-0.114625	-0.0616774	0.0530039	0.0922572	0.165754	0.208108	0.288205	0.183049	0.295573	0.190571	0.239282	0.0360267	0.0908224	0.11705	0.259147	0.225136	0.235545	0.188207	0.0931855	0.0972286	0.14511	0.459063	0.19433	0.278991	0.0127587	-0.301709	-0.254878	-0.13613	-0.391965	-0.0629321	0.02355	-0.0510427	0.272916	0.302476	-0.0268744	-0.0833517	0.250458	-0.073921	0.0955626	0.2381	0.126068	0.198305
PAKFVX	0.0163426	-0.395842	0.104633	0.124824	0.1105	-0.107859	-0.16425	0.0463633	0.152681	0.241008	0.257275	-0.236597	-0.12827	-0.194024	-0.260739	-0.106701	-0.151015	0.070047	-0.183015	-0.0885951	0.0583105	0.0475347	0.5305	0.267347	-0.142245	-0.0640047	0.215541	0.0587418	-0.117805	0.402559	0.208349	-0.279895	-0.25435	-0.308004	0.261319	0.215052	0.182082	0.103022	-0.0397486	-0.0417405	-0.0540954	0.0902319	0.278146	-0.22804	-0.328937	-0.00110502	0.149971	-0.0300844	-0.0946348
PAKUZU	0.16495	0.143304	-0.266427	-0.115225	0.171578	0.239345	0.378464	-0.0645906	0.429222	-0.212283	0.0514652	-0.0393419	-0.00942777	0.296464	0.164743	0.0223849	0.208165	0.277069	0.154872	0.172334	-0.000297492	-0.362559	-0.301066	-0.064611	-0.238148	-0.25572	0.208662	-0.124551	-0.342598	0.0952822	-0.193039	-0.194986	-0.185088	-0.204105	-0.0178029	-0.054243	-0.103307	0.120874	0.0719347	0.11867	0.0704703	0.115381	0.0564334	-0.15367	0.248475	-0.0272285	-0.0275898	0.0644484	0.259098
PAKXLD	-0.0668501	-0.15827	-0.0142281	0.0326121	-0.194285	-0.0902088	-0.172814	0.0583609	0.112192	-0.0677801	0.0640155	-0.00204199	-0.29918	-0.558363	-0.395342	-0.275222	-0.327741	-0.144633	-0.299198	0.0916351	-0.0393793	0.0383891	0.0358681	0.156849	0.058083	-0.102036	-0.0762181	-0.163826	0.23383	0.110791	-0.0994407	0.104509	0.190206	0.0785342	0.373354	0.42424	-0.0914919	-0.0870276	0.240244	0.161388	0.136891	0.139405	0.104049	0.282327	0.067372	-0.0173125	0.109736	-0.230463	-0.202735
PAKZZK	-0.154736	-0.122845	0.0582527	-0.0712405	-0.106444	-0.160807	0.209966	-0.114409	0.027305	-0.117258	-0.170007	0.00127846	0.127946	-0.147532	0.069051	-0.0133655	0.110466	0.0875305	0.115359	0.0453825	0.0619327	-0.0676202	-0.275255	-0.265869	-0.0808417	0.0769037	-0.28524	0.0919683	-0.183133	-0.371951	0.0248298	-0.173744	-0.410011	-0.279131	-0.372323	-0.441134	-0.0165431	0.121527	0.298017	0.186544	-0.0881328	-0.158372	-0.0855806	-0.116582	-0.102717	-0.196811	-0.425868	0.156558	0.085369
PALECC	0.1672	0.251775	0.308416	0.353268	0.0854634	0.310432	0.329284	-0.167408	0.324306	0.175842	0.376904	-0.139607	0.356051	0.0248347	0.115138	0.369765	0.17442	0.369309	0.235227	0.41655	0.281444	0.374185	0.624854	0.335426	0.0587061	0.123443	0.381446	0.270847	0.216658	0.348695	0.574746	0.0153014	-0.0640215	0.0358564	0.400779	0.00474198	0.307306	0.381226	-0.0279144	0.261298	0.141839	0.0248102	0.171456	0.142537	0.148845	0.237583	0.443315	0.196188	0.189397
PALFYN	0.0047711	0.174376	-0.460478	-0.490842	0.221359	0.236455	0.110616	-0.0810133	0.293198	-0.578254	-0.3686	-0.367254	0.107174	0.062102	0.226362	-0.0345722	0.166945	0.209275	0.234311	-0.506247	-0.191905	-0.419847	-0.589846	-0.410406	-0.441988	-0.205529	-0.261567	-0.129453	-0.602	-0.610084	-0.472	-0.566979	-0.585021	-0.609623	-0.666316	-0.620369	-0.296643	-0.07263	-0.477829	-0.482908	-0.22758	-0.0675012	0.00382448	-0.495041	0.128727	-0.496599	-0.565348	-0.00674894	0.186087
PALHRL	-0.225856	-0.360157	0.0800319	0.0427631	-0.0274893	-0.133702	-0.326648	-0.0339772	0.0873204	0.289928	-0.0139572	-0.452459	-0.20576	-0.146933	-0.221736	-0.203737	-0.342633	-0.00140198	-0.0766604	-0.0260202	0.0946335	0.201975	0.512266	0.167825	-0.289974	-0.00127613	-0.060419	-0.0816525	-0.296524	0.0195818	0.229402	-0.346253	-0.0888077	0.201192	0.401871	0.389116	-0.0558286	-0.296162	-0.238342	-0.399698	-0.338087	-0.368142	-0.0594308	-0.334942	-0.531273	-0.101295	0.0580293	-0.290523	-0.211281
PALKDP	-0.132476	-0.47411	0.29952	0.0753318	-0.302623	-0.326358	-0.246766	0.234178	-0.0475051	0.30939	-0.0692594	0.0294615	-0.319018	-0.202742	-0.336521	-0.16875	-0.436146	-0.320089	-0.436793	0.273547	-0.111375	0.0837465	0.155327	-0.0633999	0.0996236	0.112736	-0.194361	0.00789408	0.350701	0.388996	-0.190541	0.387935	0.42023	0.455495	0.347276	-0.111708	-0.0731522	-0.33923	0.10884	0.285516	-0.0556437	-0.111396	-0.142806	0.086482	0.0815594	0.157358	0.129248	-0.280137	-0.268789
PALKGN	0.176625	0.0494283	0.0596765	0.0736909	0.0831716	0.112322	0.0664024	-0.0112718	0.132756	0.212777	0.0634285	-0.248192	0.263926	0.0947538	0.120687	0.0688934	0.00133701	0.235481	0.343072	-0.168268	0.0457753	-0.0984625	0.236951	-0.0182848	-0.225419	-0.0874802	-0.130354	0.0618724	-0.402842	0.106194	-0.0429499	-0.183475	-0.230543	-0.164675	0.0217472	0.470016	0.0700001	0.0276448	0.0541645	-0.0872133	0.037044	-0.129489	-0.0366294	-0.24671	0.159703	0.00836384	-0.166581	0.111251	0.0381803
PALWWX	0.124547	0.030041	0.108246	0.231293	-0.0236728	0.172145	-0.167517	0.0925054	-0.0564066	0.396128	0.33544	-0.207399	0.178052	0.198939	0.135221	0.180986	0.153182	0.205346	0.213687	0.0582931	0.251402	0.234602	0.349402	0.407399	0.0291933	-0.0524069	0.352194	0.218256	0.100531	0.31651	0.400122	0.148338	0.246467	0.223284	0.315144	0.373479	0.245625	0.169132	-0.219137	-0.0916272	-0.227729	-0.0582795	-0.0223357	-0.234235	-0.119325	0.329011	0.332434	0.0564785	-0.0546291
PALZGU	0.214409	-0.0782949	0.113094	0.279876	0.157139	0.0139655	0.117671	-0.0877918	-0.158667	0.355791	0.22713	-0.169898	0.278263	0.575812	0.413093	0.144585	0.107928	0.0780853	0.274199	0.360711	0.0506408	0.159001	0.307698	0.0685679	-0.0958465	-0.0853058	-0.00915083	0.23886	-0.256966	0.115108	0.272567	0.201865	0.33082	0.338983	0.364323	0.433041	0.252383	0.170983	0.51	0.309021	0.282281	0.0662548	0.173795	-0.0137349	-0.0340137	0.18962	0.0623553	0.0938462	-0.0188969
PAMEKS	0.181192	0.16828	-0.15163	-0.123512	-0.191296	0.374168	-0.0720439	-0.0352999	-0.109482	-0.0140958	-0.227167	0.460574	-0.0176571	-0.25188	-0.0713723	-0.0240118	-0.0574801	-0.178715	-0.16588	0.099149	-0.270637	-0.0806062	-0.154934	0.0847534	0.221572	-0.17781	0.0205833	-0.0454853	0.444823	0.366697	-0.0341752	0.423181	0.405719	0.411246	0.288395	0.345089	-0.178309	0.213164	-0.00921414	0.210745	0.161193	0.0211493	-0.215498	0.310292	0.183447	0.15627	0.277443	0.0166676	-0.0395776
PAMHYN	-0.0484252	0.147338	-0.159513	-0.0965073	-0.0777179	-0.103152	0.175641	-0.103945	0.145376	-0.272893	-0.197345	-0.321095	-0.211738	0.175136	0.0230433	-0.240797	-0.134806	-0.135023	0.0286392	-0.382461	0.0832037	-0.0650156	-0.266654	-0.17214	-0.291885	0.0345626	-0.261181	-0.343575	-0.407647	-0.0359621	-0.373215	-0.426069	-0.470752	-0.467392	-0.335169	-0.033778	-0.242152	-0.362696	-0.157742	-0.419584	-0.33109	-0.274244	-0.205439	-0.329328	0.0197758	-0.147206	-0.337274	-0.294478	-0.271373
PAMJXS	0.336887	-0.00109739	0.329932	0.332248	0.181065	0.152763	-0.0541287	-0.0542224	-0.136577	0.413307	0.22899	0.080967	0.0506068	0.406948	0.224634	0.24459	-0.0212014	0.184614	-0.13501	-0.00219737	0.0684858	0.295118	0.459879	0.312679	0.150428	0.0400788	0.221818	0.175399	0.354406	0.372652	0.384805	0.35763	0.421892	0.381375	0.222007	0.25027	0.220404	0.0880545	0.104636	0.325512	0.238745	0.0618208	0.180067	0.132071	0.0984233	0.250174	0.322547	0.128163	-0.0228038
PAMLKS	-0.466157	-0.392593	-0.0229962	0.00899634	-0.155965	-0.534893	-0.399896	0.0818891	-0.0762753	0.263024	-0.0175672	-0.520418	-0.519949	-0.617431	-0.568269	-0.493548	-0.457546	-0.405952	-0.326516	-0.316416	-0.113877	0.0836494	0.583042	0.0110125	-0.350476	-0.155289	-0.286167	-0.47629	-0.536129	0.152447	0.260762	-0.407331	0.0675387	0.26378	0.629299	0.746429	-0.262773	-0.577591	-0.14192	-0.48387	-0.418378	-0.137718	-0.0315424	-0.354974	-0.521827	-0.281425	0.160672	-0.297851	-0.467158
PAMRHD	-0.146567	-0.142142	0.130416	-0.0729206	-0.0656853	-0.112493	0.144811	-0.154918	0.129945	-0.125528	0.0258486	0.0196361	-0.206706	-0.230429	-0.290869	0.154338	0.0110079	0.0488677	-0.158265	0.0358646	-0.116172	-0.0519504	0.115936	-0.142479	-0.0493495	0.0282978	0.141212	0.0336174	-0.298191	-0.128064	-0.263478	-0.258355	-0.267186	-0.229935	-0.0854557	-0.424884	0.126399	0.183356	0.22284	0.0470496	0.27078	-0.159216	-0.0605136	-0.0888923	-0.126802	-0.346584	-0.170234	0.082688	0.210058
PAMTCM	-0.0539288	-0.189865	0.177187	0.20075	-0.0400257	0.196025	-0.0839008	0.252884	0.195803	0.387853	0.249215	0.196901	-0.33785	-0.431696	-0.372779	-0.296097	-0.288858	-0.138541	-0.343072	0.114372	0.0519939	0.257331	0.37578	0.277477	0.126766	-0.086483	0.201853	0.0516037	0.156807	0.38944	0.111135	0.201818	0.573126	0.652909	0.647155	0.530466	0.199349	-0.27124	0.0831434	-0.0316409	-0.160258	0.127639	0.265175	0.186297	0.0693544	0.197878	0.491858	-0.0803938	-0.349703
PAMYYJ	0.336742	0.136262	0.334087	0.326699	0.583877	0.189429	0.0778157	-0.025652	-0.142808	0.169253	0.232257	-0.0345384	-0.0381171	-0.203148	-0.12913	0.0706881	-0.130961	0.22207	-0.0617032	0.221577	0.351561	0.25028	0.251114	0.339741	0.170903	0.284309	0.262538	0.11668	-0.170062	-0.0583565	0.311493	0.0747001	-0.0451181	0.082172	-0.0302931	0.291536	0.259796	-0.224627	0.318757	-0.102638	-0.0888922	0.270591	0.246908	-0.185165	-0.0715693	0.152361	0.162532	0.107194	-0.248174
PANGPE	0.430996	0.389676	0.116277	0.310847	0.24996	0.502303	0.481852	-0.161094	0.0875337	0.267165	0.240498	0.251789	0.349	0.535376	0.355424	0.330743	0.300295	0.281149	0.139332	0.288586	0.161968	0.0965904	0.314664	0.399098	0.12905	0.064281	0.289616	0.315031	0.310099	0.0965852	0.321974	0.274957	0.222938	0.261778	0.205288	0.0834165	0.291739	0.0961952	0.297602	0.286034	0.394836	0.150465	0.211277	0.239104	0.101602	0.318358	0.273539	0.276229	0.298685
PANGRW	0.240329	0.16134	0.141041	0.12527	0.223015	0.430446	0.00265457	0.0844078	0.379069	-0.167984	-0.0717519	0.132321	-0.0094771	-0.252265	-0.079613	0.293832	0.0234685	0.46317	0.122553	-0.0286778	0.261469	0.100028	0.312522	0.0331718	-0.0588103	0.176658	0.0769063	0.146989	-0.107207	-0.196413	0.0714142	-0.267836	-0.447623	-0.449636	-0.316095	-0.457172	0.0861252	-0.0373217	-0.178722	-0.120342	-0.0449548	0.163204	0.342556	0.0455013	0.241939	-0.256836	-0.284439	0.171429	0.349259
PANMIG	0.0478709	0.227826	0.0151664	-0.335026	-0.0753188	0.319183	0.116546	-0.0157486	-0.0345194	-0.439936	-0.376975	0.202509	0.0855352	-0.0471481	0.0292681	-0.0679744	0.0375419	0.0221512	-0.239302	-0.272214	-0.141942	-0.2598	-0.5495	-0.0820571	-0.0261153	0.0343608	0.015768	-0.0153889	0.152863	-0.291169	-0.421231	-0.0938172	-0.350148	-0.422911	-0.482815	-0.594307	-0.113784	-0.207458	-0.198902	-0.058208	-0.218778	0.0462706	-0.0997604	-0.108954	0.0623337	-0.227562	-0.34658	-0.0608327	-0.102998
PANPUM	0.0515663	0.0452072	-0.123879	-0.0775504	0.122789	-0.230978	-0.278996	-0.163406	0.122582	0.141397	0.0879697	-0.0270922	-0.328498	-0.50372	-0.487278	-0.244916	-0.463233	-0.14641	-0.408329	-0.224945	-0.116012	-0.101291	-0.307677	-0.0743559	0.158689	-0.0309861	-0.130967	-0.193062	-0.239548	-0.09006	-0.0469624	0.139502	-0.0431534	-0.0942891	-0.15962	0.258198	0.0150128	-0.297556	0.382366	-0.0529228	0.220364	-0.0307413	-0.103597	-0.276451	0.127191	-0.112834	-0.404826	-0.190424	-0.31483
PANSEN	0.0393848	0.336458	-0.167805	-0.181049	0.0591566	0.0738659	-0.246837	0.049905	-0.266343	-0.286351	-0.292571	0.113517	-0.318944	-0.315197	-0.319192	-0.259516	-0.166199	-0.0660122	-0.249296	-0.114584	-0.0102156	-0.256897	-0.54014	-0.139522	-0.0457221	-0.0251777	0.0335652	-0.172707	-0.294594	-0.278093	-0.30621	0.0923557	-0.240621	-0.420227	-0.451351	0.0176424	-0.0731052	-0.304044	-0.018645	-0.093353	-0.372104	0.062107	-0.0808291	-0.241411	0.12952	-0.0411833	-0.212362	-0.227059	-0.252148
PANVJJ	-0.0582726	-0.0899023	-0.203837	-0.346901	-0.289708	0.30472	0.186644	-0.274725	-0.215763	-0.145505	-0.31152	0.180895	0.056868	-0.0841701	0.102173	-0.0133916	0.0921412	0.0923202	0.135819	-0.155413	-0.0811371	-0.237885	-0.406263	-0.18063	-0.0872438	-0.171778	-0.231819	0.0567116	0.0755164	-0.0854039	-0.252603	-0.0457784	-0.241493	-0.330042	-0.296384	-0.241606	-0.168146	-0.0895928	-0.19145	0.14173	0.0616253	-0.145642	-0.361196	-0.0514698	0.135647	-0.28409	-0.256316	-0.0517869	-0.084711
PANXSC	0.0804837	0.00342384	-0.279822	-0.38171	-0.153464	-0.271933	-0.194219	-0.142795	0.147376	-0.304185	-0.355994	-0.417103	-0.0548241	-0.106185	-0.101908	-0.0920923	-0.0900829	0.116642	0.213179	-0.466488	-0.0274217	-0.276541	-0.414261	-0.306489	-0.329559	-0.00513252	-0.300498	-0.181365	-0.562653	-0.566305	-0.3391	-0.294771	-0.500499	-0.518539	-0.626052	-0.550446	-0.161043	-0.296778	-0.22187	-0.374311	-0.281043	-0.335217	-0.292351	-0.45305	-0.131935	-0.251714	-0.59574	-0.211209	-0.0613189
PANZHX	0.270569	0.0929532	0.33558	0.395613	0.0360766	0.485654	0.160755	0.0850668	0.342015	0.362625	0.358885	0.0999632	0.45403	0.577362	0.577412	0.467477	0.459127	0.46336	0.541062	0.259259	0.32915	0.433323	0.681622	0.231382	0.0777105	0.269934	0.161831	0.367515	0.227876	0.387275	0.593861	-0.0709798	0.125331	0.307499	0.520892	0.257249	0.341589	0.399681	-0.12048	-0.0489758	0.216414	0.150511	0.29275	0.218527	-0.338892	0.252969	0.389709	0.362566	0.402482
PANZZJ	-0.120883	0.174899	0.141536	0.133223	0.026617	0.373255	0.178437	-0.0120428	0.24113	0.00287303	-0.114052	-0.0784314	0.19761	-0.00728877	0.00410438	0.0881416	0.139137	0.239596	0.439535	0.274996	0.182708	0.128603	0.375129	0.00686909	-0.0127112	-0.0878559	-0.209553	0.0513502	0.00810956	0.202873	0.27578	-0.137624	0.0190415	0.194294	0.355371	0.21723	0.0067273	-0.209395	-0.186567	-0.132799	-0.281227	0.0214299	0.299058	-0.0411137	-0.174322	-0.357684	0.0372119	0.0237529	0.12829
PAPFLB	-0.064586	-0.285858	0.204001	0.251691	-0.289963	-0.374367	-0.462455	0.0647939	-0.261092	0.426065	0.233772	-0.129565	-0.109936	-0.184217	-0.164992	-0.185336	-0.0695587	-0.381086	-0.147371	0.312327	0.0789672	0.248103	0.412855	0.300224	0.0199483	-0.0331344	0.154524	0.0851948	-0.123187	0.391906	0.478595	0.385658	0.589741	0.657341	0.593735	0.522298	0.19317	-0.0250479	0.132226	0.10959	0.147477	0.0567735	0.0777838	0.087723	-0.0591873	0.364313	0.460676	-0.119794	-0.142334
PAPIJR	0.0753858	-0.0660886	-0.106831	0.0683209	-0.0846553	0.035777	0.13457	-0.211495	0.0729565	-0.159315	-0.0920148	-0.120201	0.448046	0.30152	0.379129	0.338794	0.443783	0.110185	0.445436	-0.213462	0.0137223	-0.0197036	0.263851	-0.134047	-0.105129	0.0777902	0.184088	0.0905215	-0.269685	-0.203324	0.0907485	-0.17818	-0.464081	-0.491799	-0.292932	0.179686	0.265789	0.482038	-0.138342	-0.108388	0.316372	0.0670623	-0.0403416	-0.0359949	-0.0991323	-0.00752405	-0.129712	0.276899	0.377304
PAPKWD	-0.323522	-0.268741	0.0457333	0.103367	-0.151672	-0.477978	-0.439575	0.315274	-0.167638	0.176648	0.0962551	-0.208356	-0.473442	-0.359203	-0.379009	-0.301145	-0.3745	-0.326788	-0.293439	0.179662	-0.137327	0.181701	0.426636	0.103137	0.0612708	-0.0776884	-0.126847	-0.234555	0.261593	0.299687	-0.11568	-0.0493157	0.444596	0.490848	0.584478	0.563843	-0.145411	-0.113922	0.0192172	-0.0301393	0.0281135	-0.0502109	0.0124977	0.0917374	-0.00412105	-0.200056	0.419808	-0.237477	-0.30558
PAPNVD	-0.394838	-0.257013	-0.357656	-0.442648	-0.405648	-0.616463	-0.43456	0.21407	0.0923571	-0.414275	-0.428703	-0.386142	-0.504565	-0.471211	-0.455355	-0.387818	-0.393752	-0.355041	-0.360701	-0.445687	-0.265993	-0.39002	-0.510524	-0.431564	-0.310568	-0.0947568	-0.513566	-0.447418	-0.487661	-0.581114	-0.475113	-0.327675	-0.317554	-0.349289	-0.465293	-0.499254	-0.497799	-0.530613	-0.492743	-0.437868	-0.447274	-0.266132	-0.240398	-0.413626	-0.327079	-0.368488	-0.507784	-0.394666	-0.207534
PAPWWC	-0.071903	-0.233687	0.261484	0.291704	0.0109218	-0.123196	-0.361232	0.0783478	0.198298	0.411016	0.223723	-0.180937	0.103358	0.286168	0.0784331	0.0990762	-0.234208	0.061404	0.0442714	0.0588496	0.129295	0.260283	0.528955	0.0648435	-0.0431477	0.0952413	-0.20234	0.131834	0.178388	0.164398	0.399937	-0.335284	-0.248573	-0.0501991	0.369908	0.35764	0.240383	-0.0724761	0.0525732	0.0222016	0.129046	0.0239202	0.141645	0.120308	-0.21069	0.213101	0.103785	0.0515434	0.0826253
PAPXGT	-0.277005	0.0262123	0.108389	0.131	-0.253599	-0.379395	-0.234573	0.0372634	-0.10202	-0.171307	-0.185981	-0.227407	0.129162	0.652282	0.52814	0.18782	0.186874	0.0498128	0.284768	-0.0842483	0.101493	0.0412297	0.0934554	-0.207089	0.110921	0.268584	-0.0719787	0.0417037	0.234279	-0.310706	0.333282	-0.231535	-0.414647	-0.402076	-0.341984	-0.417581	-0.0863543	-0.0319007	-0.299085	0.0484641	-0.198606	-0.177789	-0.174057	0.00564356	-0.147643	-0.224056	-0.118255	0.0396046	-0.0712737
PARDAX	-0.135936	-0.16487	0.102177	0.0269238	-0.201332	-0.444465	0.123336	0.187215	-0.16852	0.147279	0.0997834	0.00159527	-0.37025	-0.402252	-0.359579	-0.159647	-0.206182	-0.288743	-0.339765	-0.0929472	-0.221659	-0.185626	-0.137931	-0.0134746	0.116236	0.0424366	-0.151452	-0.149541	0.411601	0.397423	-0.208714	0.186239	0.46926	0.465517	0.279991	0.0282546	-0.111584	-0.300553	0.0281908	0.13885	-0.181806	-0.04265	0.0126407	-0.0143166	-0.260924	0.234869	0.24039	-0.160247	-0.164751
PARFTG	-0.0427295	-0.198576	0.0866376	0.285877	0.116937	0.0142126	0.22624	0.0164797	0.0271819	0.136501	-0.0167104	0.0256276	-0.0105224	0.0584256	0.0762404	0.123025	0.0736237	0.023919	0.204691	0.0877948	0.11626	0.0644524	0.336693	-0.0857193	-0.00545736	0.0162515	-0.0876161	0.0572572	0.107188	0.121305	-0.0715253	-0.104672	-0.0779819	0.0513384	0.169452	0.0537493	0.0587141	0.0172183	-0.195987	0.0449147	0.174804	0.0345929	0.153216	0.166761	-0.073245	0.0158775	0.128874	0.0373331	0.180011
PARGTM	-0.02813	-0.268847	0.225745	0.309038	-0.233379	0.0409573	0.0608025	0.264162	0.0849771	0.302333	0.11132	0.0746574	-0.0712693	-0.0314854	-0.0631014	0.0916828	-0.214509	-0.136407	-0.199701	-0.015886	0.0394923	0.336131	0.50084	0.277908	0.144228	0.230522	0.198231	0.168637	0.544694	0.339645	0.346323	0.338875	0.344643	0.368353	0.342888	0.341073	0.0206874	0.126575	-0.134118	0.135366	0.219175	-0.0140047	0.0118744	0.397251	-0.0776272	0.276171	0.458382	0.0412812	0.00745811
PARJXU	0.0668387	0.0818391	-0.0600817	0.0702559	0.116773	0.528683	0.355217	-0.00471156	0.0232979	0.0451259	0.159375	0.453706	0.219978	-0.00768309	0.154587	0.192113	0.18728	0.175286	-0.0014139	0.224526	0.0235618	-0.080248	-0.216824	0.0108006	0.306599	-0.20817	0.411787	0.35838	0.399014	0.131038	0.179347	0.338571	0.413079	0.332304	0.151811	-0.339338	0.240083	0.634352	0.119779	0.427656	-0.0280503	0.196982	0.0651288	0.383546	0.315771	0.29559	0.302823	0.299434	0.181862
PARKAF	0.0494744	-0.131079	0.161198	0.316192	-0.0867727	0.139041	0.213535	0.0127919	0.140586	-0.0493212	0.129832	0.331391	0.0304813	-0.193741	-0.190411	0.128183	-0.0149064	0.0967203	-0.134634	0.437277	0.0131443	0.338591	0.488107	0.262535	0.155167	-0.000408106	0.300389	0.223561	0.431391	0.345466	0.078228	0.0878362	-0.115527	-0.118406	0.296148	0.110446	0.0940234	0.276938	0.0612543	0.320091	0.422657	0.103155	0.0740985	0.420401	0.0459348	0.163101	0.469587	0.175241	0.259736
PASEBY	-0.145714	-0.0840535	-0.00105744	-0.202749	-0.337502	-0.265304	0.116126	0.0241515	-0.151558	-0.46123	-0.329685	-0.143922	0.115091	0.428627	0.348704	0.232805	0.177601	0.0542035	0.201592	0.00705032	0.0151634	-0.141999	-0.305094	-0.321993	-0.13987	0.22806	-0.360507	-0.0776723	-0.0157801	-0.23797	0.0011252	-0.130891	0.00133805	-0.0897481	-0.256909	-0.36045	-0.215655	-0.144082	-0.293791	-0.112039	-0.181206	-0.142201	-0.106453	0.340611	0.110584	-0.170111	0.0634918	-0.0536552	-0.0233015
PASEFS	-0.353264	-0.213721	-0.0797298	-0.22363	0.10441	-0.525335	-0.475373	0.325482	0.129866	0.0538337	-0.155686	-0.0727981	-0.577063	-0.63035	-0.609568	-0.474452	-0.471135	-0.475531	-0.558647	-0.266786	-0.242706	-0.0121164	0.198567	-0.275148	-0.0821005	0.0224536	-0.383127	-0.381996	-0.0145221	0.00216725	-0.372543	0.0272878	0.294547	0.23782	0.408701	0.300611	-0.266581	-0.517499	0.108954	-0.236039	-0.130997	-0.13586	-0.233867	-0.0611406	0.0200852	-0.164905	0.0717298	-0.420344	-0.253002
PASFCV	0.175706	0.323311	0.0960123	0.190955	-0.183798	0.407868	0.129797	-0.141628	0.0813252	-0.00596969	0.086703	0.348457	0.501922	0.488492	0.523662	0.34069	0.514903	0.277427	0.500083	-0.108553	0.0581881	0.0992577	0.12847	0.204929	0.182874	0.0451709	0.211368	0.327754	0.505558	0.304468	0.214032	0.0897752	-0.063851	-0.259346	0.179023	-0.0209308	0.214966	0.459887	-0.220967	0.256992	0.446553	-0.00355134	-0.0628898	0.359966	0.175721	0.253127	0.335038	0.306953	0.38554
PASKZZ	-0.0917853	0.150399	-0.440259	-0.478657	0.0510613	0.326821	0.133234	-0.122616	0.217832	-0.623385	-0.464515	-0.0394196	0.0296768	-0.411855	-0.285385	-0.242391	-0.0104993	0.130656	-0.155813	-0.439535	-0.204813	-0.477435	-0.698219	-0.332249	-0.406883	-0.142172	-0.116583	-0.269312	-0.455409	-0.575697	-0.547602	-0.493932	-0.541751	-0.556636	-0.65874	-0.686124	-0.408058	-0.274797	-0.302455	-0.34396	-0.10836	-0.0492413	-0.0285427	-0.28237	0.0468768	-0.516888	-0.557458	-0.119707	0.210443
PASNZV	0.0720005	-0.140799	0.0937125	0.19666	-0.171128	-0.312806	-0.092166	0.0910628	0.0267596	0.290485	0.298668	-0.0524344	0.359426	0.633804	0.53075	0.330935	0.27603	-0.0866252	0.420307	0.3394	0.0859608	0.120558	0.34082	-0.0160465	0.0887162	-0.0245356	-0.240176	0.146538	0.284885	0.446066	0.287474	0.0665315	0.345634	0.373405	0.509854	0.498621	0.233009	0.0433956	0.0932278	0.225736	-0.085533	0.0641318	0.0742541	0.196818	-0.25492	0.2956	0.38751	0.249175	0.160327
PASRNE	-0.193128	-0.338761	-0.38606	-0.295358	-0.289862	-0.133522	0.152808	0.00821749	0.0894885	-0.159789	0.0674877	0.0624668	0.175943	0.362486	0.224522	0.256038	0.338436	0.0312484	0.209593	-0.178678	-0.0590924	-0.311852	-0.300547	-0.134801	-0.039199	-0.136406	-0.0959749	0.00425371	0.0860583	-0.0715598	-0.158316	-0.124802	-0.109993	-0.175212	-0.175829	-0.181096	-0.0507092	0.166689	-0.120096	0.185697	-0.0225038	-0.0776104	-0.124288	0.191279	-0.1086	-0.203479	-0.10595	0.193149	0.329415
PASSLM	-0.115998	-0.143684	0.00991245	0.00263473	-0.0452188	-0.287293	-0.106802	0.153658	-0.347317	0.058396	-0.00212732	0.202413	-0.365024	-0.428186	-0.353291	-0.292605	-0.323977	-0.356264	-0.394839	-0.168857	-0.218904	-0.0310142	0.0372791	-0.00209747	-0.0607414	-0.184879	0.233621	-0.071933	0.4035	0.0395739	0.00449748	0.445603	0.558111	0.609353	0.497096	0.363945	0.00539273	-0.0238885	-0.0899775	0.297807	-0.0765422	0.00974522	-0.075466	0.303498	-0.163088	0.302912	0.309236	-0.243229	-0.351092
PASUUH	-0.224463	-0.193147	0.0181698	-0.105842	-0.195733	-0.459243	-0.359523	-0.0913065	-0.0448901	0.281408	0.0570582	-0.501649	0.0370814	0.36204	0.389391	-0.0932272	-0.00344039	-0.116193	0.340707	0.160628	-0.00598868	0.0055671	0.29538	-0.0713825	-0.282698	-0.0348884	-0.233442	-0.0795508	-0.391602	-0.0152286	0.165181	-0.267515	-0.243299	-0.0935628	0.172097	0.252302	-0.0834915	-0.255284	-0.438668	-0.435949	-0.517229	-0.227897	-0.0216984	-0.293498	-0.413145	-0.132221	-0.0817123	-0.0561753	-0.194126
PASYUK	0.202673	0.24964	-0.0765129	0.148864	0.528669	0.0729187	-0.145496	-0.170023	-0.0899245	-0.292901	0.0287204	0.0845099	0.557369	0.666856	0.667802	0.482761	0.543956	0.261224	0.64408	-0.361394	0.104208	0.104693	0.140978	-0.340298	0.187155	0.246593	-0.0842287	0.285482	-0.204036	-0.454412	0.42205	-0.155026	-0.254781	-0.305362	-0.306937	-0.532654	0.12734	0.48061	-0.422276	0.00622337	-0.12489	0.10107	0.108133	0.0431615	-0.0240048	-0.0122837	-0.226913	0.381764	0.419239
PATAWV	-0.188841	-0.0729554	0.104736	0.0161518	0.161964	-0.0849922	-0.264307	0.132441	-0.337257	0.239181	-0.23433	0.0823851	-0.260602	0.0465297	0.115821	-0.0736196	-0.205539	-0.143115	-0.0961936	-0.383711	-0.0869561	0.102597	0.0279989	-0.142714	-0.0360888	-0.0253857	-0.219141	0.0464149	0.128106	0.0926364	-0.0245152	0.313331	0.53514	0.503655	0.420072	0.184278	-0.0308126	-0.163051	-0.216484	-0.0526186	-0.0946594	-0.231914	-0.291218	0.0584165	-0.00504107	-0.194573	0.122227	-0.129349	-0.246071
PATEEM	-0.078629	-0.214037	0.232981	0.178475	-0.0945744	-0.230758	-0.0565177	0.130177	-0.177306	0.19105	-0.0684979	-0.178885	-0.239762	0.209492	0.0247526	0.0585922	-0.375206	0.00846858	-0.304041	0.0309461	0.169499	0.213053	0.343982	-0.217402	0.0910488	0.263343	-0.324731	-0.0166151	0.143455	-0.160556	0.230043	-0.0856742	-0.20825	0.0865366	-0.178578	-0.433159	-0.0249085	-0.406939	-0.0494045	-0.323745	0.106607	-0.0661648	0.0622168	-0.0409646	-0.446878	0.0435667	-0.139358	-0.215784	-0.0845502
PATJVI	-0.132316	-0.0767238	-0.232356	-0.247983	-0.0796132	-0.0514624	-0.375711	-0.0498716	-0.0933484	0.295922	-0.284672	-0.182617	0.0447031	0.37022	0.26993	0.119624	0.170699	0.0301225	0.260757	-0.132744	-0.0320392	-0.0976346	0.00341475	-0.196445	-0.208573	-0.154941	-0.13325	0.0817986	-0.209102	-0.139248	0.00811598	-0.129477	-0.00104621	0.138525	0.0690424	0.0446764	-0.137877	0.166643	-0.343014	-0.197476	-0.0840235	-0.286912	-0.266106	-0.191235	-0.469438	-0.134249	-0.255379	0.033664	0.0157673
PATKSS	-0.0845432	-0.0691406	-0.141116	-0.1505	-0.18976	-0.280262	0.0454228	0.0749563	-0.0410317	-0.142259	-0.175759	-0.012927	-0.474552	-0.449102	-0.468264	-0.363611	-0.44138	-0.344434	-0.510031	0.222212	-0.166532	-0.0283765	-0.203605	0.205765	0.112048	-0.131943	0.0848243	-0.311195	0.0144599	-0.00487857	-0.233989	0.115859	0.122516	0.0546189	-0.243319	0.311197	-0.217852	-0.420395	0.140145	-0.206063	-0.320488	-0.178646	-0.175395	-0.139624	0.0278368	-0.00150596	-0.0591216	-0.249528	-0.392175
PATMIF	0.0332689	-0.00902172	-0.0273838	0.172672	-0.0816473	0.201978	0.273644	-0.057388	0.200118	0.307609	0.158364	-0.162928	0.521662	0.450841	0.501289	0.443124	0.456326	0.24797	0.514094	-0.0566365	0.0807535	0.114205	0.369829	0.0981827	0.0446548	0.0592588	0.0926071	0.331944	0.0991818	0.242337	0.346445	0.0016426	0.187203	0.213798	0.359698	0.311343	0.227896	0.517808	-0.0776579	-0.0313188	0.244165	-0.144455	0.0276305	0.264759	0.199479	0.126873	0.358859	0.350413	0.386392
PATMPU	-0.128381	-0.233219	-0.0967898	-0.0558526	-0.18942	-0.392477	-0.105604	0.023797	-0.0370071	0.0530117	0.021061	-0.034773	-0.215093	-0.375374	-0.349877	-0.213994	-0.299681	-0.203339	-0.252175	0.136389	-0.207893	-0.223927	-0.136351	-0.00319329	-0.000807362	-0.111408	0.00503208	-0.11298	0.21325	0.196221	-0.256333	0.234597	0.355445	0.243648	0.0199103	-0.0142693	-0.0260606	-0.214708	0.18919	0.299423	0.209851	-0.0393374	-0.122318	0.00805491	-0.033897	0.0280369	0.143992	-0.226993	-0.13896
PATMXR	0.036368	-0.0988895	0.0167189	0.0923288	0.35991	-0.280268	0.0392631	0.0221604	-0.183252	0.0119459	0.132328	0.00924942	-0.268105	-0.320222	-0.385727	-0.141209	-0.265845	-0.28037	-0.291619	0.221111	-0.049254	-0.0448941	-0.137732	0.00597714	-0.0848873	-0.137137	-0.0250518	-0.0583289	-0.100957	0.306463	-0.354624	0.223739	0.378164	0.413976	0.0448685	0.235181	-0.180549	-0.194428	0.0786474	0.248252	0.0412758	0.0451713	0.0422934	-0.0546039	-0.0340011	0.0368339	0.199009	-0.18484	-0.187885
PATPBS	0.170959	0.016463	0.1204	0.17476	0.0230746	0.382039	0.128032	-0.138828	0.0292704	0.205885	0.144433	0.212219	0.287016	0.261278	0.22925	0.346058	0.151331	0.329219	0.0304932	0.371436	0.0539644	0.232861	0.371093	0.211597	0.121835	0.142201	0.259209	0.283148	0.40365	0.204287	0.443486	0.325264	0.304879	0.35853	0.117038	0.283199	0.240399	0.341479	0.0450987	0.0437683	0.408978	0.142662	0.129795	0.295584	-0.146427	0.136899	0.3254	0.160958	0.0114504
PATUXZ	-0.420248	-0.392998	-0.435845	-0.55505	-0.254489	-0.571027	-0.439576	0.124477	0.205737	-0.508326	-0.402296	-0.50712	-0.486546	-0.615232	-0.569122	-0.432561	-0.40111	-0.270331	-0.467847	-0.446391	-0.305875	-0.457383	-0.628063	-0.506946	-0.355793	-0.0944364	-0.423857	-0.483614	-0.610351	-0.531558	-0.564931	-0.504674	-0.54256	-0.560832	-0.640527	-0.649549	-0.474695	-0.505052	-0.366409	-0.467532	-0.427485	-0.356175	-0.362491	-0.507751	-0.370026	-0.460423	-0.559979	-0.44899	-0.361728
PAUBIT	-0.00469099	0.231098	-0.00833775	0.0934963	-0.0891783	0.152025	-0.060991	-0.00842137	0.0135163	0.158232	-0.0611087	0.159225	0.25445	-0.156952	-0.0794881	-0.0262531	0.00881988	0.0733993	0.0586071	-0.223539	-0.011888	0.0287848	0.165827	-0.236136	0.110749	0.0428854	-0.189898	0.1383	0.194186	-0.000160003	-0.246643	0.0840201	-0.0723014	-0.173672	-0.0934765	0.104673	0.058163	0.0770633	0.0220766	0.117567	0.326213	-0.0441396	-0.159949	0.0745137	0.196492	0.174283	-0.142928	0.0277107	-0.0684006
PAUTWB	0.180521	0.160062	-0.0150469	0.0876494	-0.0551995	-0.152654	0.299085	-0.332573	-0.203406	0.104984	-0.0412201	0.0676642	0.350997	0.489655	0.406333	0.338275	0.334623	0.207317	0.383902	-0.252254	-0.0493518	-0.0847737	-0.0992801	-0.223847	0.0889195	-0.0191953	-0.266894	0.0669624	-0.141821	-0.232471	-0.0635778	-0.0878617	-0.438018	-0.409703	-0.297571	8.11747e-05	0.198969	0.173189	0.286641	-0.043382	0.236183	-0.151639	-0.119459	-0.0965599	0.0766518	0.137976	-0.30109	0.237028	0.144654
PAUTYB	-0.137454	-0.0469609	-0.101879	-0.263075	0.0541105	-0.291683	-0.0472118	-0.0746826	0.199605	-0.124314	0.0655158	-0.478845	0.0108388	0.389446	0.218336	0.0518573	-0.00375948	0.0546644	0.355978	-0.0925717	-0.0506735	-0.185935	-0.165432	-0.205145	-0.359916	-0.208374	-0.220848	-0.223213	-0.458519	-0.0208356	-0.0810483	-0.428262	-0.435397	-0.455685	-0.31108	0.0152007	-0.162007	-0.292201	-0.168229	-0.441109	-0.364066	-0.204379	-0.030681	-0.376841	-0.402468	-0.278114	-0.268524	-0.0271614	-0.103056
PAUUML	-0.106331	-0.201283	-0.0473742	-0.0960568	-0.0782189	-0.277034	-0.200046	-0.0307892	-0.197429	-0.134993	-0.179934	0.0535869	-0.376917	-0.532079	-0.531714	-0.46841	-0.431944	-0.310804	-0.493095	0.0987687	-0.20667	-0.102548	-0.415965	0.027048	-0.0771535	-0.156267	-0.12114	-0.301155	0.117689	-0.0431064	-0.320683	0.353054	0.437949	0.428875	0.165851	0.253868	-0.222345	-0.394574	0.235124	0.255826	-0.186004	0.0348774	-0.0160295	0.0815887	0.204361	0.0127246	-0.0238958	-0.322362	-0.475418
PAUVUL	-0.294257	-0.16146	-0.090918	-0.266206	-0.243486	-0.44551	-0.177122	0.291151	0.0864672	-0.222832	-0.15702	-0.119599	-0.162335	-0.22182	-0.280314	-0.26003	-0.0328442	-0.213555	-0.187356	0.132848	-0.190647	-0.108115	-0.337279	-0.289704	-0.108055	-0.0124416	-0.276589	-0.210319	-0.0991197	-0.25961	-0.356138	-0.121312	0.260674	0.136648	-0.240481	-0.43757	-0.337034	0.0281926	-0.308995	0.0846341	-0.449505	-0.109727	0.0150363	-0.0325411	-0.210527	-0.260864	-0.19031	-0.157041	-0.0992613
PAUXPZ	-0.124902	0.116094	-0.393158	-0.441369	-0.0436981	-0.229495	-0.283776	-0.0347991	0.0615816	-0.501808	-0.354714	-0.169668	-0.389937	-0.392666	-0.437954	-0.23757	-0.235895	-0.0793869	-0.3563	-0.388566	-0.230054	-0.377596	-0.593578	-0.324332	-0.273265	-0.218532	-0.240951	-0.312732	-0.465927	-0.551277	-0.53227	-0.351291	-0.475664	-0.490421	-0.647565	-0.642221	-0.384684	-0.409761	-0.285322	-0.332937	-0.199116	-0.0927076	-0.11661	-0.365977	0.201741	-0.437522	-0.51753	-0.302435	-0.0985264
PAUYTT	-0.149753	0.0399975	-0.214291	-0.218923	-0.0132077	0.0427287	0.270193	-0.0844239	0.258522	-0.191015	-0.210439	-0.133393	-0.247512	0.176087	-0.0694545	-0.265945	-0.246249	-0.0591726	-0.325383	-0.243462	-0.0626789	-0.119131	-0.30572	-0.151841	-0.141971	0.0262861	-0.0922768	-0.262463	-0.398749	-0.321921	-0.336569	-0.109805	-0.0209942	0.11056	-0.173996	-0.28081	-0.354777	-0.355541	-0.139948	-0.313602	-0.379867	-0.130169	-0.0800001	-0.198407	0.154587	0.0216105	-0.371503	-0.298988	-0.21121
PAVALD	-0.232228	0.10631	0.0542205	-0.0470156	-0.175826	-0.151705	-0.261656	0.147536	0.105417	0.0148966	0.0528991	-0.0317025	-0.425763	-0.378408	-0.393536	-0.435328	-0.360043	-0.437153	-0.435567	0.121952	-0.200189	0.0783286	-0.0486977	0.0527561	-0.00552307	-0.0282689	-0.0880881	-0.237303	0.173909	0.201308	-0.00462051	0.191691	0.452549	0.50376	0.383293	0.29394	-0.104606	-0.347659	0.179478	-0.246222	-0.162068	-0.00348288	0.0513966	0.125178	-0.212635	-0.126902	0.135635	-0.163269	-0.309277
PAVCLP	0.183185	0.302067	-0.192118	-0.0428369	-0.028595	0.334218	0.348041	-0.105169	-0.0439705	-0.0766229	0.177828	-0.0668659	0.415108	0.525212	0.469086	0.356017	0.408188	0.182625	0.382631	-0.186351	0.0514638	-0.0346214	0.0103261	0.0621913	0.156196	-0.0266786	-0.0111913	0.0987106	-0.0976431	0.123577	0.0394433	-0.0345073	-0.159592	-0.210363	-0.281955	-0.120048	0.0105842	0.312464	-0.167323	-0.268423	-0.0785507	-0.0215329	-0.114177	-0.219719	-0.0740493	0.152571	-0.019564	0.208615	0.226551
PAVDTY	0.0718988	0.0550251	-0.101714	-0.283602	0.0513054	0.29491	0.271391	-0.123372	0.0617524	-0.321571	-0.0826684	-0.234428	0.298935	0.0399247	0.0499975	-0.0239363	0.182468	0.121878	0.237134	-0.107339	0.0379487	-0.00865528	-0.195043	-0.153065	-0.212835	-0.0737467	0.01051	-0.0585133	-0.160198	-0.178195	-0.224604	-0.401404	-0.452692	-0.420005	-0.166119	-0.335821	-0.109073	0.169489	-0.0766003	-0.273408	-0.138551	-0.313419	-0.18183	-0.0235848	0.0778537	-0.0821431	-0.296641	0.156148	0.170464
PAVECB	0.185325	0.336549	-0.276971	-0.284084	0.0445862	0.481424	0.224906	-0.136023	0.226992	-0.384048	-0.297114	0.436171	-0.00794107	-0.193893	-0.146488	-0.0826675	0.0658614	0.155227	-0.0217168	-0.262836	-0.24629	-0.271735	-0.51209	-0.1573	-0.0325199	-0.0994426	0.0030353	-0.0434812	0.268002	-0.232256	-0.393418	-0.0899102	-0.340055	-0.499289	-0.357617	-0.47553	-0.0941608	-0.0165785	-0.0368167	0.296326	0.0593888	0.156418	-0.0385938	0.152626	0.299383	-0.217485	-0.268452	0.08116	0.124475
[truncated: 1 more columns]

## Sheet: suppTable5
Supplement Table 5. Single-sample Gene Set Enrichment Analysis (ssGSEA) enrichment scores of MSigDB Hallmark GeneSets. Related to Figure 1c.
Samples	APICAL_JUNCTION	APICAL_SURFACE	PEROXISOME	ADIPOGENESIS	MYOGENESIS	EPITHELIAL_MESENCHYMAL_TRANSITION	ANGIOGENESIS	SPERMATOGENESIS	PANCREAS_BETA_CELLS	DNA_REPAIR	UV_RESPONSE_UP	UV_RESPONSE_DN	IL6_JAK_STAT3_SIGNALING	INTERFERON_ALPHA_RESPONSE	INTERFERON_GAMMA_RESPONSE	COMPLEMENT	INFLAMMATORY_RESPONSE	COAGULATION	ALLOGRAFT_REJECTION	CHOLESTEROL_HOMEOSTASIS	XENOBIOTIC_METABOLISM	FATTY_ACID_METABOLISM	OXIDATIVE_PHOSPHORYLATION	GLYCOLYSIS	HEME_METABOLISM	BILE_ACID_METABOLISM	HYPOXIA	APOPTOSIS	PROTEIN_SECRETION	UNFOLDED_PROTEIN_RESPONSE	REACTIVE_OXYGEN_SPECIES_PATHWAY	MITOTIC_SPINDLE	G2M_CHECKPOINT	E2F_TARGETS	MYC_TARGETS_V1	MYC_TARGETS_V2	P53_PATHWAY	TNFA_SIGNALING_VIA_NFKB	WNT_BETA_CATENIN_SIGNALING	TGF_BETA_SIGNALING	NOTCH_SIGNALING	ESTROGEN_RESPONSE_EARLY	ESTROGEN_RESPONSE_LATE	ANDROGEN_RESPONSE	HEDGEHOG_SIGNALING	PI3K_AKT_MTOR_SIGNALING	MTORC1_SIGNALING	IL2_STAT5_SIGNALING	KRAS_SIGNALING_UP
OA4HLD	0.32017	0.244224	0.378576	0.516944	0.301039	0.613929	0.471859	0.0808355	-0.0170263	0.540521	0.474144	0.450782	0.305623	0.360185	0.295322	0.316499	0.212489	0.261708	0.220237	0.496392	0.332685	0.431406	0.696216	0.466789	0.353078	0.14228	0.493195	0.508114	0.563644	0.608272	0.607369	0.527729	0.585138	0.62965	0.802248	0.50839	0.404436	0.410582	0.346881	0.596066	0.3477	0.27215	0.260787	0.490081	0.189652	0.508177	0.632061	0.367416	0.236389
OA4HMC	0.39614	0.260527	0.426402	0.573956	0.333044	0.604562	0.487542	0.0675331	0.0103413	0.600066	0.491628	0.462857	0.383095	0.498643	0.437281	0.400297	0.273379	0.3283	0.329885	0.523355	0.342399	0.475749	0.763841	0.499271	0.410172	0.210385	0.505867	0.538105	0.613295	0.662578	0.629785	0.506521	0.527045	0.536115	0.80519	0.586541	0.487457	0.450874	0.449183	0.623342	0.511253	0.287931	0.314635	0.511457	0.27358	0.494852	0.637874	0.405901	0.304695
OA4HX8	0.421699	0.27887	0.420536	0.546673	0.331232	0.603659	0.469617	0.0717994	0.0184672	0.607754	0.501145	0.488615	0.291645	0.437828	0.344982	0.330081	0.165577	0.284176	0.234269	0.517449	0.301802	0.424099	0.702425	0.467951	0.380413	0.177691	0.442229	0.524491	0.60435	0.632182	0.566095	0.578715	0.636867	0.662829	0.807233	0.541912	0.464802	0.339598	0.518546	0.61719	0.475402	0.295675	0.319389	0.461706	0.389056	0.503467	0.617437	0.345015	0.258059
OA4HXS	0.386136	0.228684	0.447391	0.585933	0.508549	0.596797	0.471637	0.0176773	-0.0212274	0.600595	0.501688	0.462163	0.385894	0.747384	0.602934	0.413252	0.273508	0.313331	0.319863	0.568435	0.340132	0.496709	0.762682	0.494275	0.390314	0.199928	0.45866	0.517081	0.61939	0.686257	0.617958	0.477659	0.544877	0.563155	0.820287	0.616883	0.446589	0.390338	0.429009	0.574199	0.419261	0.281814	0.328159	0.512101	0.290525	0.506832	0.650532	0.369499	0.247997
OA4HY5	0.380854	0.265483	0.440444	0.579785	0.44152	0.644203	0.488088	0.0515772	-0.0607961	0.622606	0.529669	0.443298	0.380368	0.655076	0.539504	0.372409	0.295705	0.333186	0.299891	0.537313	0.339441	0.488802	0.762764	0.529078	0.389804	0.199687	0.52966	0.543511	0.622222	0.687942	0.643045	0.529755	0.608373	0.64032	0.840011	0.680852	0.478735	0.498172	0.410633	0.592339	0.395465	0.320049	0.349915	0.503471	0.289499	0.516932	0.675447	0.397258	0.28342
OA4I0Q	0.379694	0.263057	0.415088	0.59167	0.361985	0.656757	0.517562	0.0221794	-0.0685204	0.607376	0.492874	0.475154	0.348631	0.452537	0.41383	0.345686	0.241879	0.313383	0.280862	0.526803	0.337793	0.474766	0.738718	0.516548	0.388034	0.178377	0.549181	0.517045	0.620386	0.686586	0.626946	0.519334	0.550701	0.577452	0.805985	0.592533	0.470774	0.418653	0.457226	0.596252	0.45783	0.306053	0.315463	0.49652	0.231491	0.502942	0.646219	0.382675	0.279584
OA4I0W	0.429548	0.31743	0.406739	0.557279	0.323777	0.688049	0.507801	0.0422222	-0.0422681	0.585566	0.474927	0.523352	0.322802	0.398674	0.365273	0.364584	0.241039	0.341203	0.267439	0.544455	0.327666	0.444932	0.725278	0.50954	0.406504	0.164425	0.526324	0.504849	0.637118	0.669015	0.592224	0.536838	0.552825	0.561335	0.797643	0.548568	0.471059	0.393336	0.435144	0.592399	0.509088	0.307249	0.305604	0.486687	0.353478	0.508869	0.655133	0.369138	0.278033
OA4I3S	0.380214	0.282878	0.43523	0.572399	0.42847	0.624607	0.447329	0.101517	-0.0544506	0.598446	0.509785	0.467608	0.292564	0.438927	0.37499	0.332806	0.181056	0.318324	0.235532	0.539155	0.33229	0.448674	0.73311	0.487762	0.401312	0.184132	0.483458	0.501859	0.615186	0.667709	0.638357	0.534715	0.575916	0.586243	0.80909	0.57731	0.466755	0.380054	0.422932	0.585518	0.421417	0.300745	0.351178	0.486187	0.32384	0.508338	0.645315	0.350795	0.258383
OA4I42	0.360801	0.221984	0.436339	0.573284	0.379945	0.572755	0.508775	0.0460735	-0.0374549	0.584714	0.500711	0.479829	0.306271	0.409526	0.346121	0.349368	0.205998	0.276832	0.216031	0.600174	0.321806	0.468646	0.753678	0.495699	0.398989	0.20597	0.532683	0.518263	0.65681	0.694296	0.612719	0.523278	0.556924	0.574402	0.797436	0.555628	0.470948	0.415066	0.466818	0.626632	0.414105	0.290163	0.30545	0.527181	0.296441	0.510494	0.679434	0.352457	0.252271
OA4I48	0.401497	0.281856	0.439775	0.589631	0.380849	0.629117	0.515018	0.0182682	-0.0232846	0.604062	0.512351	0.479229	0.381379	0.531147	0.456418	0.397628	0.267398	0.386977	0.31038	0.53836	0.348794	0.463875	0.735775	0.485634	0.394622	0.196971	0.508928	0.54439	0.582536	0.648701	0.652628	0.516854	0.528447	0.57155	0.803086	0.576076	0.500464	0.453425	0.510404	0.610382	0.514545	0.309836	0.331052	0.470044	0.291008	0.5025	0.62856	0.39311	0.300226
OA4I4E	0.409099	0.273141	0.420523	0.578223	0.535052	0.643647	0.508297	0.0103408	-0.00305584	0.624931	0.501672	0.48844	0.289937	0.451745	0.372236	0.312136	0.181713	0.305567	0.211355	0.512307	0.329416	0.470551	0.73284	0.511195	0.39886	0.195437	0.506374	0.494371	0.59229	0.645808	0.592781	0.511893	0.570796	0.614491	0.813422	0.618194	0.455276	0.359352	0.469761	0.590027	0.460974	0.310011	0.333205	0.473899	0.327614	0.502678	0.62817	0.35319	0.249779
OA4I4M	0.419238	0.261797	0.440718	0.595192	0.368191	0.604627	0.528488	0.0470105	-0.0309959	0.606735	0.49337	0.460038	0.393438	0.594723	0.508036	0.407331	0.28793	0.355927	0.329225	0.558069	0.365707	0.487081	0.761672	0.467625	0.390666	0.208755	0.445208	0.550519	0.596599	0.657296	0.653807	0.532258	0.547243	0.578837	0.799513	0.58216	0.495263	0.443949	0.494002	0.60477	0.520111	0.283516	0.333084	0.490682	0.296423	0.512489	0.642657	0.40271	0.313312
OA4I4O	0.375751	0.255346	0.43017	0.56293	0.34415	0.630297	0.538504	0.0515897	-0.0424951	0.61606	0.478154	0.465726	0.32452	0.4515	0.385584	0.342981	0.220833	0.315243	0.252182	0.556598	0.331283	0.454266	0.737672	0.515412	0.362178	0.199821	0.521615	0.516857	0.597175	0.662952	0.614369	0.548013	0.609175	0.637274	0.811295	0.571659	0.457305	0.388987	0.472235	0.620002	0.46345	0.266324	0.307216	0.493294	0.351534	0.510563	0.663664	0.364108	0.258449
OA4I5B	0.395065	0.24507	0.45926	0.587888	0.323811	0.600846	0.530969	0.0728658	-0.0625144	0.616311	0.509268	0.461924	0.415203	0.60896	0.524529	0.415615	0.295789	0.312606	0.358578	0.584316	0.351	0.491646	0.75904	0.484579	0.39665	0.208543	0.459604	0.561935	0.631775	0.68423	0.644752	0.554312	0.608112	0.641311	0.824347	0.573745	0.473657	0.453484	0.4642	0.611587	0.448774	0.269091	0.314132	0.528452	0.285757	0.510591	0.664905	0.402426	0.302877
OA4I65	0.408924	0.279646	0.447715	0.58108	0.36451	0.637525	0.51168	0.0566042	0.0116454	0.609097	0.505988	0.474365	0.326009	0.433621	0.363813	0.370654	0.217672	0.333366	0.250321	0.559776	0.365443	0.478877	0.7377	0.504279	0.393522	0.196587	0.494445	0.523111	0.605189	0.658809	0.637218	0.557351	0.608129	0.646489	0.809709	0.583688	0.485079	0.398993	0.510336	0.611242	0.449858	0.327674	0.350826	0.494559	0.325665	0.509195	0.642226	0.377161	0.255797
OA4I6O	0.377572	0.331094	0.421731	0.585279	0.349274	0.66818	0.508462	0.0581947	0.037954	0.585626	0.506006	0.499139	0.298615	0.485598	0.423531	0.344832	0.242363	0.357568	0.2793	0.578775	0.349624	0.484926	0.741197	0.538465	0.424183	0.181413	0.565356	0.520665	0.643967	0.688504	0.598603	0.509949	0.551877	0.567822	0.797334	0.579097	0.486607	0.432453	0.430346	0.564804	0.418456	0.318859	0.34092	0.517247	0.329187	0.530189	0.700171	0.395451	0.28745
OA4I8U	0.407167	0.256175	0.435425	0.575941	0.346431	0.60182	0.518852	0.0221243	-0.0346685	0.601813	0.478195	0.445598	0.315654	0.467784	0.390959	0.338152	0.205602	0.303754	0.257536	0.538523	0.327523	0.453366	0.743518	0.46715	0.375696	0.194075	0.431141	0.491125	0.570953	0.656911	0.597278	0.489368	0.507917	0.54942	0.787049	0.586622	0.457063	0.332845	0.484423	0.566975	0.49069	0.264314	0.288081	0.462134	0.314836	0.486772	0.616235	0.346798	0.257344
OA4I9K	0.400674	0.27119	0.438416	0.584372	0.353103	0.640577	0.47171	0.0475752	-0.00288255	0.598495	0.482657	0.47201	0.344923	0.51496	0.430007	0.394499	0.256637	0.339558	0.288056	0.539933	0.350358	0.49869	0.754445	0.505339	0.404857	0.223697	0.473066	0.526295	0.641368	0.66511	0.633192	0.507292	0.523929	0.569945	0.79833	0.542742	0.458663	0.395842	0.453836	0.620197	0.509606	0.279926	0.300628	0.530161	0.279844	0.48668	0.646146	0.376685	0.299536
PAKFVX	0.370822	0.191443	0.43553	0.565419	0.332871	0.540624	0.445164	0.0671692	-0.0452068	0.631573	0.507605	0.435847	0.294385	0.4773	0.378333	0.356504	0.191448	0.300998	0.235803	0.531387	0.327393	0.470697	0.772835	0.50305	0.374046	0.206421	0.486863	0.528308	0.586988	0.689741	0.621369	0.508249	0.561898	0.585759	0.805342	0.621889	0.489429	0.408099	0.439454	0.584235	0.460353	0.305144	0.337731	0.454885	0.234565	0.49515	0.643753	0.365249	0.238203
PAKUZU	0.40197	0.269277	0.400105	0.578526	0.355088	0.624613	0.55742	0.0476231	0.0387573	0.614884	0.512443	0.466327	0.32639	0.541882	0.439727	0.375581	0.243377	0.35785	0.275057	0.567763	0.327065	0.431534	0.737462	0.491395	0.375774	0.161594	0.496099	0.517396	0.576846	0.686087	0.620696	0.519973	0.572291	0.603109	0.817841	0.603401	0.460628	0.405757	0.466948	0.615296	0.498541	0.301745	0.322549	0.477172	0.319046	0.511285	0.654852	0.387249	0.285461
PAKXLD	0.373968	0.227864	0.432185	0.575403	0.311057	0.594923	0.491706	0.0792901	-0.0027316	0.604441	0.507009	0.455827	0.269755	0.358712	0.322241	0.322738	0.155654	0.29804	0.21751	0.553946	0.331133	0.486123	0.750201	0.504124	0.380923	0.191506	0.454133	0.498295	0.629878	0.672999	0.599896	0.532131	0.589951	0.611527	0.826444	0.648874	0.449121	0.375111	0.503459	0.607685	0.475281	0.314033	0.336152	0.545464	0.325614	0.500676	0.651536	0.336942	0.219401
PAKZZK	0.382778	0.233704	0.432458	0.584294	0.345475	0.616932	0.519681	0.0369035	-0.00526245	0.612469	0.486689	0.459829	0.345188	0.497242	0.427901	0.377126	0.226789	0.338334	0.29338	0.552909	0.353195	0.485267	0.75502	0.475881	0.38201	0.198112	0.453404	0.534521	0.602345	0.655214	0.613023	0.514843	0.536858	0.593004	0.811904	0.556042	0.473749	0.401641	0.504672	0.608981	0.46643	0.268187	0.308463	0.484365	0.279342	0.496931	0.619223	0.390267	0.279771
PALECC	0.392572	0.283293	0.448597	0.592172	0.345345	0.6133	0.52509	0.0434392	0.0109892	0.62553	0.519936	0.43968	0.369195	0.487058	0.42189	0.409115	0.248836	0.36061	0.298914	0.583911	0.366795	0.51496	0.785296	0.5199	0.392643	0.217975	0.521112	0.548855	0.613411	0.688642	0.669545	0.529155	0.568947	0.608178	0.818956	0.598095	0.501157	0.447033	0.424975	0.597841	0.480693	0.293605	0.332475	0.493393	0.302453	0.517746	0.681086	0.386961	0.295387
PALFYN	0.418323	0.326956	0.408229	0.562299	0.461698	0.672703	0.511848	0.0445731	-0.0139881	0.616093	0.475451	0.465284	0.398487	0.590843	0.539474	0.409388	0.292466	0.357372	0.382025	0.50373	0.342591	0.458392	0.749039	0.483771	0.365	0.188985	0.488366	0.556301	0.582069	0.648802	0.620095	0.511275	0.551372	0.575409	0.795418	0.56103	0.4979	0.44211	0.392549	0.583312	0.509546	0.294046	0.325831	0.460655	0.293617	0.500753	0.634502	0.415589	0.332199
PALHRL	0.338267	0.195811	0.432241	0.560018	0.331544	0.558803	0.438087	0.0570432	-0.0564608	0.637504	0.481504	0.383536	0.297893	0.470355	0.379501	0.330558	0.165708	0.291195	0.254002	0.53629	0.343418	0.486775	0.771515	0.499171	0.346997	0.210759	0.455203	0.486011	0.559898	0.645002	0.623407	0.485556	0.566098	0.634287	0.815677	0.639927	0.452238	0.351694	0.403221	0.520737	0.390745	0.213073	0.283547	0.43538	0.171812	0.487466	0.637939	0.325723	0.22831
PALKDP	0.342986	0.105947	0.450878	0.55395	0.280775	0.528492	0.450326	0.121949	-0.0377751	0.614166	0.461749	0.435184	0.258695	0.436506	0.343227	0.31957	0.135549	0.25017	0.188777	0.575578	0.298728	0.465208	0.747654	0.4657	0.377886	0.22798	0.431518	0.508456	0.627648	0.678158	0.578339	0.555975	0.611162	0.648688	0.824551	0.547997	0.439132	0.308868	0.426792	0.602045	0.43012	0.262825	0.270445	0.48672	0.299794	0.503587	0.644094	0.311534	0.196392
PALKGN	0.398777	0.263859	0.434122	0.569776	0.34716	0.602664	0.532643	0.0518963	-0.0351173	0.623245	0.473224	0.432199	0.366331	0.484985	0.423705	0.373048	0.215398	0.349421	0.328033	0.507431	0.331447	0.456081	0.745194	0.481385	0.351017	0.197059	0.438225	0.522858	0.537953	0.682705	0.605617	0.49532	0.548153	0.579253	0.796765	0.657403	0.47409	0.390569	0.446191	0.571862	0.460557	0.25578	0.297007	0.443766	0.307255	0.498353	0.621493	0.369782	0.272116
PALWWX	0.38671	0.283249	0.428743	0.574641	0.319913	0.622456	0.457686	0.0778633	-0.0179495	0.632186	0.502627	0.428799	0.345994	0.502866	0.427264	0.37711	0.249713	0.340142	0.307707	0.529514	0.353443	0.47844	0.749387	0.532485	0.379682	0.197794	0.522124	0.530355	0.58938	0.67867	0.653369	0.529577	0.584412	0.615055	0.809817	0.631092	0.490178	0.420224	0.396102	0.551998	0.410966	0.277626	0.311609	0.450974	0.257115	0.523466	0.66678	0.373442	0.272298
PALZGU	0.393577	0.256072	0.425389	0.581607	0.362214	0.598701	0.504685	0.050391	-0.0481058	0.634198	0.499302	0.426163	0.347927	0.589855	0.485832	0.374403	0.234755	0.312109	0.304239	0.575266	0.328726	0.476343	0.749861	0.481721	0.372509	0.184524	0.463296	0.523816	0.549659	0.651045	0.636948	0.537289	0.59555	0.628688	0.812268	0.630062	0.48892	0.401063	0.526352	0.603703	0.498135	0.297436	0.33625	0.47356	0.274635	0.496757	0.628223	0.365896	0.258529
PAMEKS	0.404262	0.306044	0.392472	0.53359	0.285581	0.661816	0.46715	0.0621678	-0.0113091	0.585397	0.4508	0.527656	0.308062	0.428143	0.391887	0.349108	0.226018	0.282645	0.249758	0.53594	0.284622	0.446058	0.730002	0.490988	0.397364	0.165065	0.478084	0.505081	0.650603	0.682276	0.579564	0.569359	0.609116	0.639895	0.818969	0.60527	0.425671	0.417758	0.413167	0.611874	0.465724	0.277078	0.261215	0.524457	0.321688	0.498394	0.658844	0.359148	0.244674
PAMHYN	0.385812	0.318103	0.419973	0.585914	0.338848	0.584177	0.55037	0.033077	-0.0296228	0.613067	0.469307	0.447	0.323757	0.555428	0.457672	0.34703	0.214906	0.284497	0.287367	0.519897	0.342733	0.481555	0.745972	0.485075	0.373368	0.204118	0.450715	0.488462	0.561944	0.68834	0.599906	0.497681	0.542418	0.566062	0.798862	0.616549	0.458456	0.359099	0.448661	0.558805	0.443348	0.249924	0.288568	0.468237	0.294955	0.49565	0.625279	0.339448	0.246359
PAMJXS	0.408117	0.25598	0.449108	0.583466	0.359506	0.606125	0.483587	0.0604159	-0.0179603	0.63326	0.505373	0.452956	0.337592	0.539106	0.433685	0.379109	0.211975	0.33486	0.260871	0.530967	0.337029	0.485836	0.762686	0.50627	0.393185	0.20403	0.484189	0.529498	0.608692	0.675642	0.651086	0.548454	0.612733	0.638844	0.81193	0.599886	0.481002	0.39288	0.452764	0.606888	0.475275	0.291002	0.333182	0.491138	0.293556	0.503214	0.656105	0.376704	0.258245
PAMLKS	0.303752	0.168131	0.418194	0.555926	0.327819	0.458655	0.409921	0.0783331	-0.101107	0.649404	0.477522	0.357004	0.189811	0.328605	0.262406	0.261922	0.102354	0.213413	0.188598	0.497802	0.301954	0.48747	0.784965	0.485187	0.348237	0.18264	0.414349	0.411559	0.527127	0.668223	0.631237	0.494634	0.592773	0.641482	0.847872	0.770719	0.421157	0.2395	0.412761	0.52584	0.371072	0.259755	0.297949	0.441676	0.160036	0.463583	0.651636	0.324745	0.147984
PAMRHD	0.379119	0.234551	0.440773	0.577251	0.358661	0.598592	0.535229	0.0434877	-0.0022373	0.611319	0.513304	0.476824	0.313324	0.464864	0.385753	0.384315	0.23399	0.335635	0.260168	0.549043	0.326358	0.485678	0.7629	0.495777	0.391312	0.204939	0.506006	0.53991	0.598752	0.656511	0.606237	0.512747	0.561764	0.603079	0.814694	0.570947	0.486085	0.427953	0.481574	0.617528	0.502152	0.266608	0.308909	0.493601	0.275157	0.472863	0.644897	0.388752	0.295606
PAMTCM	0.36655	0.224351	0.439076	0.564194	0.332092	0.606375	0.453683	0.0983762	0.00551647	0.639819	0.506856	0.482405	0.251207	0.386731	0.332233	0.31367	0.17409	0.274016	0.206438	0.545563	0.333629	0.491919	0.756699	0.517154	0.386571	0.195052	0.490814	0.506044	0.591567	0.686088	0.596222	0.539697	0.64632	0.712111	0.847516	0.640711	0.476971	0.341885	0.438549	0.553387	0.409658	0.297237	0.351306	0.500914	0.296933	0.517718	0.692708	0.354394	0.197495
PAMYYJ	0.437973	0.265291	0.461163	0.59883	0.585865	0.604079	0.504355	0.0565777	-0.0523375	0.620056	0.511996	0.448348	0.313747	0.453376	0.386573	0.362617	0.195194	0.327683	0.275836	0.561022	0.373129	0.490926	0.7578	0.52411	0.408316	0.239223	0.51035	0.520005	0.580908	0.657394	0.643056	0.530651	0.563182	0.607195	0.80028	0.622327	0.496136	0.352932	0.467982	0.566553	0.434853	0.327402	0.349363	0.469451	0.268444	0.509412	0.657991	0.378895	0.226155
PANGPE	0.430506	0.310095	0.445498	0.58638	0.361685	0.651711	0.539826	0.0490389	0.00258996	0.624155	0.498516	0.483498	0.357742	0.559919	0.455713	0.387537	0.246071	0.338176	0.280931	0.562639	0.346876	0.482386	0.759982	0.52615	0.392204	0.20417	0.498105	0.534833	0.618826	0.668083	0.641056	0.540898	0.581351	0.620532	0.821149	0.602948	0.47739	0.394009	0.473769	0.612859	0.504915	0.300649	0.339392	0.503192	0.296087	0.518585	0.6625	0.391731	0.297734
PANGRW	0.417711	0.279482	0.45579	0.595404	0.374309	0.649404	0.463973	0.0600216	0.0231454	0.61296	0.492503	0.480205	0.321889	0.465066	0.402711	0.395314	0.219083	0.37372	0.291483	0.541197	0.369734	0.498955	0.77376	0.505162	0.386787	0.229715	0.48768	0.53848	0.615303	0.665423	0.638918	0.516662	0.538014	0.577945	0.808811	0.568272	0.481144	0.383937	0.446301	0.583307	0.475805	0.311157	0.351494	0.503963	0.308628	0.493992	0.635494	0.392884	0.314587
PANMIG	0.396711	0.334544	0.445557	0.559842	0.331261	0.645746	0.498071	0.0482865	-0.0252759	0.595682	0.461515	0.488244	0.342841	0.511293	0.433006	0.352145	0.226718	0.319865	0.258088	0.530357	0.328452	0.464273	0.735107	0.49705	0.396592	0.205959	0.491262	0.531266	0.637281	0.669395	0.603729	0.534298	0.559039	0.582159	0.807353	0.542311	0.459288	0.364328	0.421956	0.590361	0.448088	0.294017	0.307418	0.488829	0.301405	0.496731	0.635409	0.36569	0.252443
PANPUM	0.394965	0.269366	0.410012	0.571231	0.367086	0.597214	0.467555	0.0475318	0.0141153	0.617303	0.504988	0.466381	0.268776	0.420407	0.341043	0.325242	0.140318	0.293591	0.209216	0.528134	0.324013	0.463505	0.735516	0.485836	0.403232	0.191739	0.471032	0.504642	0.574268	0.650315	0.622035	0.53633	0.56379	0.594273	0.800874	0.610092	0.470164	0.345779	0.518086	0.594611	0.505418	0.286768	0.304374	0.463107	0.317224	0.487293	0.596297	0.347919	0.219797
PANSEN	0.393349	0.310546	0.427201	0.57399	0.374015	0.643595	0.503118	0.0682899	-0.029491	0.584688	0.470812	0.486757	0.292277	0.469529	0.384997	0.321095	0.198802	0.320271	0.245704	0.542665	0.331635	0.44175	0.715939	0.496121	0.38212	0.202242	0.501043	0.514968	0.596251	0.67151	0.614251	0.539778	0.557562	0.570636	0.798988	0.603367	0.471321	0.363104	0.457922	0.602274	0.427731	0.297928	0.309258	0.484465	0.300181	0.506558	0.647533	0.339221	0.229567
PANVJJ	0.381422	0.254804	0.417943	0.54575	0.303365	0.674465	0.519219	0.0244355	-0.0450605	0.60483	0.461168	0.495918	0.33585	0.492159	0.425105	0.364468	0.228006	0.347625	0.29097	0.535035	0.329442	0.461784	0.74407	0.482623	0.378919	0.183109	0.461817	0.520229	0.626093	0.667512	0.598085	0.521005	0.551657	0.575966	0.81568	0.577578	0.455245	0.389764	0.414815	0.626588	0.466836	0.265134	0.267911	0.492708	0.291197	0.491313	0.635536	0.365181	0.261013
PANXSC	0.409314	0.277915	0.421901	0.554712	0.33429	0.59602	0.494703	0.0343208	-0.0110419	0.617494	0.471505	0.435463	0.342216	0.506789	0.434916	0.374681	0.217484	0.333229	0.326307	0.490087	0.336539	0.462621	0.739745	0.477554	0.373392	0.204814	0.463962	0.530123	0.56518	0.619192	0.619579	0.526631	0.534708	0.577279	0.777277	0.566134	0.480049	0.374079	0.43438	0.581808	0.467539	0.234708	0.268762	0.437409	0.287401	0.495508	0.58124	0.361347	0.273072
PANZHX	0.411136	0.268877	0.45941	0.59311	0.330878	0.656084	0.484327	0.0595057	0.0148385	0.63695	0.510064	0.468117	0.415714	0.590941	0.517393	0.431791	0.307646	0.386871	0.36772	0.548007	0.369355	0.511212	0.791724	0.496791	0.388095	0.233706	0.47958	0.54985	0.608864	0.680656	0.672433	0.512073	0.57216	0.624439	0.829353	0.610656	0.498536	0.450871	0.428209	0.570584	0.463258	0.296078	0.341991	0.497912	0.237153	0.505625	0.661503	0.413968	0.330392
PANZZJ	0.374923	0.284764	0.442459	0.586822	0.333228	0.618497	0.486768	0.0610474	-0.0423353	0.628275	0.481888	0.453686	0.350035	0.490101	0.418411	0.370865	0.23999	0.332009	0.323929	0.565035	0.356433	0.491691	0.773391	0.495761	0.393915	0.19514	0.446271	0.51164	0.60595	0.682056	0.637289	0.527338	0.585222	0.633153	0.831683	0.629094	0.46515	0.363068	0.416982	0.589934	0.410416	0.272382	0.328145	0.491817	0.270196	0.48213	0.653442	0.370986	0.279151
PAPFLB	0.371733	0.232539	0.43356	0.580485	0.301693	0.55923	0.439282	0.0729868	-0.0525037	0.640338	0.513647	0.431263	0.305246	0.45395	0.381099	0.336764	0.214063	0.254714	0.252619	0.580021	0.337389	0.486687	0.759479	0.518234	0.375543	0.195438	0.49183	0.511885	0.570999	0.692557	0.657329	0.558112	0.647951	0.689109	0.840803	0.642208	0.468943	0.374893	0.456081	0.585907	0.44106	0.284388	0.322415	0.490515	0.289172	0.520811	0.695533	0.354269	0.247301
PAPIJR	0.404144	0.265248	0.440709	0.584571	0.339314	0.623711	0.527679	0.0291847	-0.0324862	0.613602	0.501503	0.459296	0.414439	0.543719	0.474884	0.418901	0.30007	0.34384	0.351607	0.529777	0.342397	0.489865	0.773546	0.493841	0.382923	0.203825	0.511069	0.548459	0.613194	0.675888	0.647685	0.525096	0.535136	0.566931	0.813299	0.62275	0.507243	0.478662	0.424127	0.597935	0.509574	0.297038	0.315288	0.49888	0.265561	0.513688	0.65684	0.405768	0.323391
PAPKWD	0.338324	0.190801	0.430018	0.571325	0.340296	0.483986	0.428882	0.119098	-0.0529667	0.629077	0.506215	0.427314	0.216868	0.439616	0.348174	0.320469	0.151304	0.252927	0.211808	0.58183	0.299277	0.480896	0.779115	0.500979	0.396476	0.190096	0.456454	0.47971	0.637359	0.693413	0.588613	0.526758	0.631427	0.669696	0.849922	0.693384	0.445553	0.361245	0.441242	0.575563	0.443619	0.27412	0.298756	0.499344	0.303015	0.491475	0.693924	0.341288	0.196023
PAPNVD	0.324828	0.21388	0.360481	0.517807	0.306636	0.473428	0.455149	0.12806	-0.0128493	0.577202	0.434351	0.413081	0.170402	0.397117	0.296393	0.301213	0.100084	0.214798	0.16866	0.508495	0.279462	0.426935	0.718203	0.412964	0.348915	0.176055	0.364901	0.464344	0.544274	0.585225	0.562025	0.500905	0.562997	0.603086	0.807889	0.525816	0.352219	0.241067	0.356596	0.55523	0.37782	0.248463	0.27666	0.437267	0.246419	0.46902	0.588678	0.272705	0.224709
PAPWWC	0.37042	0.203143	0.444176	0.57988	0.342	0.563028	0.433037	0.0627371	0.00319103	0.634904	0.492901	0.430821	0.327276	0.501318	0.407295	0.379453	0.183646	0.31538	0.265797	0.512969	0.348722	0.49927	0.775999	0.482314	0.382546	0.215906	0.437261	0.519672	0.60989	0.666871	0.634392	0.478726	0.530058	0.582843	0.815097	0.609213	0.482098	0.363688	0.460436	0.571366	0.469899	0.276947	0.309741	0.490632	0.268446	0.513151	0.630158	0.359481	0.259624
PAPXGT	0.346638	0.269709	0.450729	0.604572	0.314047	0.538157	0.461278	0.0729283	-0.0451226	0.613387	0.45978	0.431993	0.363525	0.662173	0.539743	0.400645	0.249289	0.324441	0.320963	0.534027	0.34775	0.497579	0.768787	0.469505	0.40486	0.248777	0.469645	0.535053	0.628392	0.655917	0.668726	0.52034	0.540581	0.577116	0.800558	0.560949	0.460205	0.386742	0.395893	0.62111	0.444107	0.256747	0.285157	0.492174	0.259741	0.483289	0.642554	0.387052	0.247237
PARDAX	0.371116	0.201104	0.431175	0.564399	0.339486	0.518987	0.49725	0.0881035	-0.0577511	0.619402	0.508903	0.453581	0.248712	0.430694	0.351332	0.349289	0.181063	0.283991	0.22097	0.526058	0.289377	0.453014	0.741148	0.484136	0.402915	0.199639	0.450359	0.494234	0.643844	0.696397	0.570289	0.539606	0.62924	0.668397	0.827091	0.588092	0.437698	0.337611	0.45997	0.611222	0.418741	0.281643	0.31441	0.500008	0.258724	0.516446	0.654055	0.3491	0.230003
PARFTG	0.380799	0.232207	0.432298	0.602947	0.382094	0.593695	0.512728	0.0608115	-0.0449974	0.63163	0.483554	0.4699	0.317199	0.486968	0.416505	0.373709	0.229801	0.318062	0.285839	0.542546	0.344167	0.482234	0.770069	0.483603	0.391291	0.199747	0.459298	0.527025	0.608155	0.673448	0.615037	0.522461	0.576396	0.611527	0.817263	0.604169	0.463813	0.385479	0.435596	0.596627	0.49498	0.292027	0.336291	0.513346	0.287281	0.501088	0.656069	0.365013	0.276948
PARGTM	0.362947	0.221025	0.446786	0.58568	0.300064	0.583665	0.534751	0.0962474	0.0139991	0.622137	0.491159	0.441758	0.33178	0.477142	0.396816	0.366901	0.189013	0.285626	0.253697	0.514796	0.326283	0.505403	0.78029	0.52559	0.391006	0.231482	0.492414	0.528996	0.66347	0.68313	0.6546	0.54919	0.602132	0.630314	0.823191	0.605899	0.453981	0.392531	0.430062	0.58338	0.491728	0.276669	0.305546	0.541951	0.280012	0.513639	0.690277	0.37969	0.264361
PARJXU	0.387773	0.289672	0.414122	0.56509	0.3584	0.694218	0.515867	0.0506973	-0.00468629	0.590565	0.507345	0.546123	0.377462	0.476068	0.433884	0.384963	0.274758	0.338221	0.271839	0.562044	0.329746	0.442607	0.715239	0.483121	0.408167	0.181995	0.560665	0.558885	0.638212	0.661624	0.632098	0.554411	0.609007	0.628657	0.807969	0.530289	0.507905	0.570228	0.442248	0.641964	0.442827	0.330747	0.308189	0.528783	0.334789	0.52401	0.668037	0.428826	0.312703
PARKAF	0.384457	0.230508	0.44195	0.60091	0.333923	0.605452	0.508666	0.072124	-0.0185699	0.597894	0.50384	0.493267	0.322928	0.45791	0.390423	0.377498	0.219275	0.32003	0.250691	0.602518	0.332759	0.502498	0.787386	0.519725	0.399635	0.189076	0.506498	0.532269	0.653741	0.691575	0.61182	0.524597	0.559995	0.585657	0.819572	0.592749	0.468205	0.411951	0.443083	0.62318	0.535306	0.298196	0.312713	0.537911	0.303701	0.516763	0.694651	0.39283	0.29546
PASEBY	0.384144	0.263683	0.456249	0.592051	0.319912	0.598532	0.530493	0.0683934	-0.0542463	0.604504	0.470665	0.459734	0.368702	0.596933	0.498297	0.418555	0.258193	0.338621	0.30466	0.58359	0.355676	0.490218	0.765204	0.4755	0.396425	0.237089	0.438925	0.551241	0.640673	0.692425	0.655388	0.547614	0.609998	0.635908	0.824225	0.594504	0.462712	0.398592	0.443659	0.611532	0.474199	0.280818	0.312957	0.555954	0.306912	0.51293	0.683727	0.383085	0.270689
PASEFS	0.345628	0.236321	0.42113	0.53985	0.520309	0.514327	0.46639	0.141194	0.00731067	0.625691	0.482205	0.490205	0.166395	0.298153	0.231217	0.254075	0.0773941	0.183359	0.107125	0.521297	0.288204	0.474638	0.781279	0.468987	0.375912	0.175097	0.436045	0.46833	0.643963	0.672449	0.559042	0.532612	0.609556	0.637637	0.85104	0.642794	0.426631	0.244179	0.451041	0.545663	0.434341	0.26307	0.266651	0.500266	0.355523	0.506184	0.667524	0.296657	0.220472
PASFCV	0.404415	0.310597	0.434367	0.57837	0.308239	0.669752	0.505638	0.0490425	-0.0190462	0.59884	0.489462	0.518462	0.416818	0.552002	0.503296	0.415666	0.342848	0.370136	0.37506	0.516029	0.347043	0.474959	0.754307	0.506468	0.401416	0.203913	0.493823	0.545584	0.655925	0.685849	0.620705	0.525572	0.559528	0.574457	0.812361	0.582208	0.487254	0.47108	0.399884	0.612128	0.523642	0.27824	0.299992	0.530664	0.299119	0.512301	0.667282	0.409082	0.340542
PASKZZ	0.399409	0.306556	0.420288	0.575232	0.357499	0.671684	0.487928	0.0343513	-0.0355858	0.590617	0.462614	0.514376	0.335467	0.481376	0.411289	0.355603	0.226367	0.322455	0.260894	0.532361	0.329397	0.461971	0.734374	0.508064	0.373615	0.193533	0.501226	0.523965	0.635658	0.661667	0.601484	0.541354	0.580487	0.605151	0.816554	0.552257	0.448196	0.389126	0.445476	0.620216	0.503464	0.288433	0.315847	0.515836	0.29775	0.499745	0.64141	0.385565	0.285302
PASNZV	0.38962	0.238302	0.43371	0.578559	0.325287	0.558375	0.504347	0.0665999	-0.015649	0.627694	0.523157	0.448146	0.37171	0.614957	0.507343	0.402522	0.258463	0.315897	0.336544	0.583271	0.33056	0.475658	0.767765	0.478717	0.390785	0.197807	0.441509	0.530494	0.616953	0.699943	0.637607	0.522185	0.601208	0.632525	0.839831	0.632697	0.478725	0.389445	0.463161	0.604084	0.450551	0.293818	0.327335	0.506581	0.257069	0.516194	0.677333	0.398611	0.281109
PASRNE	0.377657	0.211212	0.408583	0.563373	0.323961	0.614017	0.545128	0.063236	-0.0090917	0.608543	0.520913	0.488455	0.382903	0.558219	0.460755	0.414216	0.269113	0.326421	0.319447	0.539635	0.328283	0.455308	0.75257	0.498146	0.389266	0.189667	0.484552	0.543249	0.626523	0.68114	0.632917	0.528449	0.575355	0.609748	0.816841	0.59107	0.487281	0.426051	0.459475	0.636429	0.492076	0.284358	0.31463	0.510998	0.28983	0.488003	0.661795	0.407338	0.325731
PASSLM	0.376311	0.250186	0.420641	0.566469	0.388713	0.599719	0.504098	0.089152	-0.0583727	0.606645	0.498293	0.484977	0.288454	0.422404	0.354594	0.330993	0.173429	0.266094	0.20939	0.535238	0.305473	0.464488	0.750817	0.500152	0.373112	0.164298	0.527504	0.519982	0.648438	0.666363	0.638198	0.580069	0.653729	0.694663	0.843055	0.609486	0.461848	0.3923	0.44531	0.617184	0.458997	0.29511	0.30893	0.529793	0.281871	0.521312	0.686416	0.349867	0.218541
PASUUH	0.344662	0.215867	0.440259	0.55067	0.313953	0.50126	0.44959	0.0509969	-0.0761877	0.638158	0.492954	0.364967	0.34821	0.562583	0.495098	0.370127	0.238149	0.279246	0.391503	0.565837	0.323181	0.474848	0.75386	0.478749	0.354317	0.212421	0.429994	0.513055	0.56291	0.656041	0.622708	0.501833	0.550263	0.601015	0.802217	0.621385	0.461488	0.355736	0.395114	0.531056	0.353474	0.250335	0.304245	0.452412	0.218731	0.494058	0.624784	0.371146	0.245756
PASYUK	0.43491	0.302515	0.434657	0.607721	0.620802	0.650455	0.500367	0.0238525	-0.0390622	0.606802	0.516724	0.494915	0.499499	0.658453	0.610534	0.459373	0.357465	0.368838	0.485435	0.507854	0.367757	0.505867	0.77132	0.466815	0.412806	0.223242	0.490166	0.585458	0.611445	0.645651	0.678098	0.52311	0.560835	0.592265	0.812521	0.548844	0.503605	0.493884	0.400711	0.597291	0.442491	0.291628	0.341964	0.503974	0.286799	0.52616	0.644708	0.457908	0.349119
PATAWV	0.367326	0.250146	0.435702	0.552199	0.452471	0.597175	0.462148	0.082989	-0.0812101	0.61996	0.45172	0.47409	0.286713	0.481943	0.411353	0.338544	0.184303	0.290007	0.250181	0.448027	0.307902	0.483665	0.744875	0.468172	0.379381	0.203678	0.439206	0.506768	0.614926	0.660932	0.588182	0.551286	0.640794	0.666904	0.836276	0.585061	0.452469	0.348745	0.362005	0.560752	0.419104	0.230654	0.253939	0.497653	0.280642	0.470731	0.641219	0.339188	0.218836
PATEEM	0.386027	0.236997	0.447872	0.587578	0.367048	0.598557	0.50232	0.0789875	-0.0225997	0.626993	0.487223	0.443899	0.291142	0.518263	0.418422	0.367415	0.154543	0.32645	0.236382	0.552911	0.363773	0.494474	0.771713	0.470851	0.393971	0.227413	0.450379	0.5223	0.618251	0.653043	0.637926	0.51313	0.549641	0.612214	0.811164	0.552313	0.460301	0.325364	0.447078	0.549496	0.444242	0.273769	0.334418	0.480684	0.228428	0.497221	0.637237	0.349348	0.259708
PATJVI	0.361632	0.288191	0.388348	0.527571	0.358492	0.595737	0.442079	0.0575496	-0.00531213	0.637397	0.440421	0.447537	0.352776	0.55816	0.478447	0.381262	0.266758	0.329034	0.323944	0.512531	0.310542	0.455359	0.743235	0.471735	0.351763	0.176123	0.465575	0.538743	0.586431	0.651767	0.600036	0.510719	0.57169	0.618264	0.813806	0.608614	0.448844	0.441975	0.370251	0.581679	0.412304	0.223485	0.25517	0.463037	0.155261	0.485071	0.630857	0.381534	0.294497
PATKSS	0.388599	0.261675	0.42451	0.551073	0.323735	0.562577	0.526036	0.067257	-0.0214455	0.594907	0.470461	0.447551	0.224319	0.409655	0.324861	0.2901	0.137408	0.251946	0.161259	0.580692	0.312047	0.459923	0.740207	0.516395	0.397252	0.18122	0.482446	0.470173	0.604476	0.656303	0.58629	0.528405	0.584011	0.61085	0.80767	0.629953	0.431596	0.308325	0.490654	0.576738	0.401289	0.258179	0.290313	0.488045	0.307744	0.500126	0.647728	0.329932	0.183119
PATMIF	0.38437	0.259438	0.426207	0.581244	0.336102	0.637219	0.539419	0.0660841	-0.0130292	0.631584	0.506545	0.44845	0.43631	0.553938	0.497623	0.432775	0.319791	0.364632	0.367249	0.527056	0.353841	0.491846	0.769621	0.504522	0.38904	0.201254	0.494276	0.55256	0.614527	0.69807	0.663909	0.525908	0.589142	0.624925	0.822958	0.621642	0.491177	0.493467	0.432624	0.58227	0.478171	0.271075	0.325478	0.507761	0.30545	0.51298	0.680948	0.416835	0.322131
PATMPU	0.369639	0.217643	0.416506	0.561472	0.331532	0.546509	0.49378	0.0749838	-0.0225693	0.613827	0.495891	0.453696	0.290972	0.438238	0.365249	0.343129	0.167083	0.297961	0.240513	0.563413	0.315004	0.449667	0.747079	0.48921	0.387714	0.176861	0.485914	0.520602	0.617697	0.674824	0.588009	0.537455	0.605879	0.627708	0.81872	0.581005	0.460557	0.346845	0.487017	0.622963	0.483618	0.275839	0.297583	0.497152	0.283645	0.506847	0.659096	0.340952	0.250692
PATMXR	0.409265	0.229672	0.439816	0.575476	0.50802	0.550784	0.485391	0.0603034	-0.0576297	0.606251	0.518601	0.457654	0.281649	0.441078	0.345919	0.349526	0.174073	0.281349	0.225644	0.56878	0.328914	0.471965	0.744536	0.485768	0.374772	0.186888	0.475967	0.509727	0.589167	0.687352	0.572922	0.544525	0.606084	0.650159	0.816956	0.607991	0.44596	0.351094	0.474366	0.614035	0.481074	0.291052	0.329183	0.485472	0.283897	0.495565	0.663569	0.343098	0.221945
PATPBS	0.396521	0.268451	0.437225	0.577989	0.355907	0.65351	0.510022	0.0529868	0.0118907	0.617605	0.492711	0.475398	0.363024	0.518297	0.429067	0.399051	0.236097	0.351246	0.288213	0.556252	0.335213	0.486628	0.768409	0.496114	0.390165	0.199488	0.50015	0.543115	0.637539	0.671369	0.657281	0.543	0.590269	0.632853	0.82035	0.602371	0.485999	0.418981	0.459573	0.589225	0.48355	0.300414	0.332461	0.519672	0.250762	0.50241	0.667847	0.385928	0.268696
PATUXZ	0.351967	0.150276	0.40662	0.519451	0.384372	0.535149	0.494337	0.0773149	-0.033846	0.603248	0.489263	0.421161	0.201638	0.382095	0.297339	0.306203	0.107093	0.263834	0.149511	0.553512	0.313067	0.435547	0.72985	0.448699	0.365394	0.203138	0.451997	0.484438	0.580797	0.653212	0.593038	0.498315	0.548315	0.578204	0.804733	0.532621	0.430274	0.312658	0.445851	0.593003	0.453018	0.252434	0.288662	0.460933	0.236141	0.493963	0.634497	0.308078	0.214895
PAUBIT	0.378319	0.299375	0.426017	0.566965	0.326126	0.633531	0.495669	0.0497454	-0.0152585	0.614585	0.481422	0.473929	0.367552	0.485207	0.419656	0.351327	0.240525	0.319284	0.28662	0.506632	0.334822	0.468079	0.75601	0.46117	0.38801	0.20375	0.441099	0.519118	0.612262	0.657038	0.591189	0.521368	0.557534	0.581868	0.800909	0.595201	0.472409	0.397362	0.431951	0.584869	0.499671	0.281084	0.2803	0.493947	0.32986	0.519723	0.625211	0.365044	0.26074
PAUTWB	0.409851	0.281186	0.422824	0.585582	0.346109	0.591567	0.543693	0.0100722	-0.0206505	0.617821	0.47686	0.455379	0.38018	0.541863	0.460786	0.401564	0.268732	0.338348	0.316537	0.515448	0.336634	0.475914	0.751607	0.469864	0.394197	0.188992	0.449417	0.525484	0.596867	0.653152	0.628749	0.513989	0.526283	0.557604	0.803578	0.59151	0.478148	0.399993	0.484555	0.585788	0.491724	0.260668	0.291976	0.481671	0.280074	0.505942	0.620713	0.378869	0.277504
PAUTYB	0.364173	0.263224	0.426641	0.558458	0.361679	0.544509	0.468919	0.0417207	-0.0244804	0.623624	0.515684	0.387704	0.35115	0.559262	0.463831	0.389904	0.223875	0.32185	0.336477	0.542309	0.329923	0.477742	0.74363	0.479934	0.357169	0.178733	0.449283	0.508243	0.547669	0.671931	0.631206	0.490862	0.538143	0.572793	0.800413	0.629124	0.46248	0.354912	0.456325	0.556175	0.414208	0.258429	0.310752	0.452365	0.21769	0.4792	0.632181	0.366059	0.255774
PAUUML	0.37265	0.237827	0.411907	0.554383	0.348782	0.576846	0.459909	0.0568615	-0.0308025	0.591442	0.467138	0.470897	0.243624	0.346889	0.271897	0.277675	0.13078	0.255712	0.16608	0.542823	0.293323	0.45245	0.709218	0.493613	0.372312	0.184655	0.467849	0.461245	0.609221	0.646475	0.595637	0.564574	0.61821	0.655155	0.822883	0.623771	0.418444	0.308511	0.474557	0.611605	0.413465	0.294264	0.310357	0.510496	0.298812	0.513584	0.644757	0.313902	0.156561
PAUVUL	0.337049	0.221749	0.421306	0.549941	0.306542	0.512876	0.463855	0.102386	-0.011079	0.600215	0.478	0.454073	0.309731	0.473542	0.371407	0.334006	0.215642	0.281567	0.246277	0.605453	0.295582	0.463984	0.726217	0.451756	0.380749	0.201323	0.438643	0.504723	0.611621	0.642476	0.586882	0.535152	0.636613	0.649563	0.810342	0.53488	0.417004	0.398908	0.386211	0.616027	0.36541	0.26772	0.312918	0.51323	0.236997	0.477477	0.647421	0.357786	0.240319
PAUXPZ	0.378547	0.26707	0.400239	0.557544	0.332159	0.601309	0.457178	0.0367421	-0.0477497	0.599913	0.469687	0.473725	0.271934	0.464092	0.346893	0.351161	0.171938	0.301047	0.213243	0.51679	0.311331	0.460083	0.730907	0.474008	0.375957	0.169931	0.468664	0.510795	0.591413	0.63476	0.583321	0.52904	0.555435	0.59365	0.790424	0.520996	0.445257	0.326229	0.453721	0.602483	0.475174	0.271592	0.294033	0.47422	0.326954	0.475898	0.605546	0.331597	0.241186
PAUYTT	0.356321	0.273811	0.403465	0.545482	0.324918	0.587021	0.518891	0.0555472	-0.00385713	0.606642	0.451247	0.448765	0.27052	0.51897	0.400887	0.3241	0.166096	0.292909	0.210766	0.511857	0.322752	0.467354	0.728001	0.467742	0.36998	0.20693	0.449604	0.477805	0.565755	0.638471	0.573691	0.528268	0.586965	0.638127	0.809734	0.556911	0.404058	0.3204	0.43162	0.551323	0.413943	0.251123	0.271966	0.456731	0.288227	0.517869	0.597606	0.314343	0.210138
PAVALD	0.336819	0.271912	0.430611	0.552367	0.303589	0.565952	0.436813	0.0841773	-0.0221265	0.613467	0.498569	0.436758	0.222028	0.410019	0.318514	0.260616	0.143207	0.210066	0.173136	0.564822	0.302008	0.47294	0.742016	0.481708	0.374101	0.193089	0.43971	0.462695	0.613975	0.676159	0.598289	0.540589	0.636598	0.679857	0.83135	0.626562	0.427957	0.313931	0.452193	0.538274	0.41055	0.281044	0.318499	0.510449	0.227783	0.488093	0.649054	0.340296	0.168828
PAVCLP	0.407006	0.306841	0.419291	0.574803	0.333351	0.639684	0.524843	0.0473311	-0.0245268	0.616427	0.508318	0.455552	0.399626	0.584819	0.499046	0.407754	0.297554	0.350178	0.334667	0.518356	0.337604	0.478193	0.761093	0.504614	0.403521	0.20357	0.481729	0.540477	0.591152	0.683929	0.627813	0.524034	0.566968	0.605497	0.809429	0.597377	0.471511	0.438475	0.434116	0.578213	0.458285	0.281385	0.304032	0.47038	0.263501	0.505397	0.640187	0.393132	0.301547
PAVDTY	0.387069	0.273075	0.421937	0.543039	0.326223	0.621063	0.508644	0.0319358	-0.0214509	0.595564	0.481678	0.432439	0.354544	0.515504	0.447157	0.375002	0.254679	0.317391	0.307978	0.542984	0.330728	0.475816	0.735324	0.474507	0.362711	0.186644	0.472493	0.534693	0.597799	0.659685	0.597595	0.491358	0.526644	0.56051	0.797111	0.557038	0.463479	0.426623	0.45857	0.570803	0.456348	0.229433	0.277997	0.486402	0.277719	0.503006	0.61872	0.388958	0.285798
PAVECB	0.408991	0.332644	0.398404	0.542782	0.32932	0.687268	0.505641	0.0445481	0.0224125	0.565076	0.452459	0.552246	0.320675	0.46658	0.390838	0.340393	0.237354	0.333492	0.265712	0.492607	0.295578	0.436406	0.703199	0.472992	0.399156	0.181713	0.471197	0.515189	0.645403	0.658898	0.564354	0.523268	0.530991	0.521296	0.797025	0.525276	0.452903	0.385332	0.426429	0.637553	0.456451	0.300816	0.297391	0.521066	0.310825	0.489446	0.626022	0.381875	0.280333
[truncated: 1 more columns]

## Sheet: suppTable6
Supplement Table 6. The expression abundance of different types of markers. The log transformation of Transcripts Per Million(TPM) values. Related to Figure 2a,c.
Type	Tcells	Tcells	Tcells	Th1 / M1	Th1	Th1	Th2	Th2	Th2	Th17	Th17	Th17	Checkpoints	Checkpoints	Checkpoints	Checkpoints	Checkpoints	Checkpoints	M1	M1	M1	M1	M2	M2	M2	M2	M2
Samples	CD4	CD8A	CD8B	IFNGR2	CCR5	IL12RB2	CCR3	CCR4	IL4	IL17A	IL17F	IL23R	CTLA4	PDCD1	CD274	TIGIT	HAVCR2	LAG3	CD68	CD80	CD86	ITGAX	CD163	CD200R1	IL4R	IL10	EGR2
OA4HLD	3.02264	0.384291	1.62472	6.23599	0.182123	1.96063	0	4.58112	3.91226	0.537314	1.11523	2.17164	0.620775	3.67959	1.64851	0.598009	3.83726	0.836765	5.00612	0.603236	0.790252	4.62441	4.26454	0.69188	4.86992	0.258233	2.6555
OA4HMC	6.214	1.57239	0.846121	6.41657	2.00015	1.13202	0.160812	0.886528	0.661057	0	0	0.765772	0.619802	0.7044	1.10135	0.958284	4.19247	2.23549	8.91204	0.742004	2.97863	3.91649	6.02116	0.899454	4.66635	0.934311	2.04005
OA4HX8	5.43576	3.86037	1.76862	6.08587	1.73927	3.2456	0.0710528	0.747968	0	0	0.11167	0.156622	0.551618	1.4447	0.367388	1.13316	2.8107	2.55934	7.93034	0.284944	2.23811	2.2747	4.6069	1.34578	4.11061	0	1.6508
OA4HXS	4.16627	1.5499	0.638105	7.71044	2.26515	1.01977	0.184744	0.322063	0	0	0	0.0967017	0.32215	0.540918	2.27174	1.79023	3.2545	2.71946	7.21357	0.726794	2.70966	2.22565	4.97727	1.20239	3.4354	1.63922	1.64533
OA4HY5	3.75614	0.507796	0.965645	6.33514	1.84614	2.36151	0.364154	1.27482	0	0	0.241778	0.391033	1.38229	1.14727	1.85496	1.07832	5.23586	1.8431	7.40236	1.66923	3.91569	2.2975	4.19355	0.202261	4.30413	0.390112	1.64269
OA4I0Q	3.78776	0.74788	1.1716	6.0294	1.23146	1.4878	0.142681	0.906705	0	0	0	0.0675437	0.301451	0.727488	0.424129	0.748393	2.42796	0.50326	6.22241	0.368049	2.69412	2.51243	4.53933	0.884065	4.95837	0.57159	0.834553
OA4I0W	4.30604	0.665141	0.276867	5.66164	0.35934	0.266596	0.0407816	1.35804	0.414089	0	0	0.339194	0.176604	0.0238132	0.347337	0.0484469	2.44029	1.06126	6.62574	1.00198	3.04961	3.05606	3.29064	0.917292	3.87872	0.0854383	1.5466
OA4I3S	5.31604	3.64932	3.44513	6.23859	0.976996	0.564802	0.212619	0.87906	1.2888	0	0	0.211796	0.317358	0.186492	1.02332	0.683912	3.15045	1.90047	6.69565	3.32984	2.58097	3.73327	6.13007	0.660612	4.06974	1.21562	2.39437
OA4I42	4.69742	0.0905337	0.104045	5.48092	0.628017	0.856573	0.32332	2.13457	0	0	0	0.209608	0.0254187	0.160967	0.417322	0.105236	3.25129	0.802141	7.22581	0.68061	2.27508	4.08488	4.20912	0.913807	4.19081	0.680571	2.9893
OA4I48	6.18915	1.1845	0.736462	6.23893	1.50377	0.359236	0.160632	0.632499	0.439482	0	0	0.0346989	0.592356	0.606749	1.20955	0.789587	4.02639	2.19405	7.98851	0.785722	3.64026	3.54389	6.06942	2.11143	5.3156	1.41724	2.86605
OA4I4E	2.99719	0.270658	1.24511	7.01255	1.00454	2.31365	0	3.54075	0	0	0	0	0.211526	0.238407	0	0.508515	1.54684	1.00839	5.36205	0.14303	1.42567	1.88874	3.49343	0.186667	3.50656	0.517374	0.900153
OA4I4M	5.96088	1.59679	1.29504	6.36094	1.57475	1.69958	0.198899	0.421092	0.15806	0	0	0.415446	0.378558	0.395816	0.916133	0.92439	3.88639	2.85669	8.43407	1.74728	3.41707	3.56106	5.75671	1.2593	4.47485	0.748838	1.48404
OA4I4O	4.9079	0.333597	0.437659	6.92485	0.684706	0.410336	0.131786	0.515429	0.233333	0	0	0.0255987	0	0.937116	0.0799918	0.0893314	3.31777	1.60645	6.05237	0.980369	2.52	3.87187	5.66947	0.682015	5.35937	0.251531	2.64724
OA4I5B	5.64019	3.38431	1.63333	6.26436	2.56329	1.04962	0.141072	0.708237	0.520831	0	0	0.173276	1.87106	1.67858	1.99355	2.54455	3.93462	3.16397	7.74904	1.39589	3.25304	3.55923	6.16844	1.93951	5.11212	2.11688	3.8123
OA4I65	5.45215	0.225502	1.2016	5.74973	0.204044	0.189215	0.0199751	0.396156	0.299507	0	0	0.336883	0.108182	0.109177	0.455084	0.0403622	3.41496	0.683002	8.42012	0.219379	2.67599	2.96185	4.58969	0.684392	4.81905	0	1.21508
OA4I6O	3.78483	1.27779	0.436925	6.20327	1.18514	2.85245	0.120575	4.37869	0	0	0	0.0317001	0.673267	0.372641	1.34956	0.619069	2.79112	1.0124	5.3344	1.27528	2.18764	1.98572	4.13886	1.1979	3.44026	0	0.941892
OA4I8U	5.241	0.183993	0.413437	5.4433	0.496211	1.93794	0.0382212	2.02542	0.0399441	0	0.0168429	0.526774	0.0567222	0.114046	0.164566	0.547556	3.1554	2.02187	8.06984	0.308728	3.132	3.17946	4.43679	0.564571	4.5704	0.285656	0.480559
OA4I9K	6.18878	0.575479	0.482067	7.53148	1.13291	1.44885	0.0541094	0.224112	0	0	0	0.455679	0.248842	0.243651	0.50943	0.597892	3.71337	0.880495	8.9966	0.383479	2.35958	2.51855	4.155	0.97892	5.59025	0.503101	1.34699
PAKFVX	6.09164	0.699222	0.216062	5.9847	0.135242	0.122765	0.0441731	0.171655	0	0	0.0569192	1.08542	0	0.640555	0.22892	0.230915	2.72822	1.04411	9.00873	0.389435	1.31293	2.77111	2.80286	0.0136795	4.06417	0.101482	1.22839
PAKUZU	4.45178	1.02652	0.629697	7.16019	0.75612	0.0237138	0.0994029	3.34478	0	0	0	0.301355	0.595095	0.372678	0.475077	0.519963	2.97817	1.14765	5.80059	0.604036	1.03956	2.74958	3.67825	0.198644	4.16136	0.438116	0.629267
PAKXLD	3.1351	0.765058	0.22239	6.18012	0.486606	1.22321	0.201838	1.13211	0.369057	0	0.155388	0.0905052	0	0.490408	0.468889	0.45117	1.7546	1.0585	3.49697	0.203611	2.17132	1.31794	2.99876	0.17924	3.41537	0	2.28665
PAKZZK	4.66294	1.7807	0.723961	7.4852	1.58039	0.515076	0.16315	0.542576	0.431733	0	0	0.0869902	0.429718	0.495356	1.18793	0.384282	3.07848	1.08505	5.4202	0.689769	2.65624	3.19097	5.21316	1.36698	4.71115	0.771047	1.65752
PALECC	5.72583	0.333464	0.9822	6.8783	0.484627	0.341485	0.0346059	0.966089	0	0	0	0.672768	0.156967	0.160577	0.248589	0.0132178	3.55796	1.06656	8.67597	0.989209	2.21262	3.16547	4.13239	0.187464	4.19183	0.217999	1.983
PALFYN	3.26107	2.29425	1.4849	4.09792	0.862543	0.0242757	0.0122368	0.130294	0	0	0	0	0.277154	0.784618	1.02915	0.991802	1.83892	1.13665	5.16508	0.289503	1.55316	1.55639	3.144	0.446216	2.52982	0	1.36848
PALHRL	4.47787	0.268794	0.0872238	5.74456	0.323276	0.888139	0	0.108336	0	0	0	0.14266	0.14033	0.0732855	0.337124	0.249859	2.43778	1.44262	6.41484	0.194214	1.89955	2.22846	5.13171	0.174085	3.34291	0.157299	0.460065
PALKDP	2.79775	0.306001	0.346626	6.43013	0.262314	0.145301	0	0.329423	0	0	0	0.186033	0.0179148	0.0390345	0.305488	0.210505	3.85182	1.573	4.2545	0.239868	1.28771	1.85186	3.40908	0.456829	3.43608	0.398402	0.783985
PALKGN	5.81546	1.3407	0.964705	7.12692	0.995809	0.390555	0	0.094528	0.565252	0	0	0.0272178	0.196229	0.0856272	0.407113	0.611034	3.16507	1.46063	6.35903	1.37957	2.90911	1.36375	6.37345	0.801246	3.76828	1.64467	1.39348
PALWWX	4.82033	1.0081	0.596556	6.34396	1.21546	0.553542	0.299989	0.548833	0.2017	0	0	0.0404338	0.584068	0.623596	0.711016	1.22981	3.56911	1.91161	6.84917	0.399424	2.86323	3.31232	6.92456	0.877195	5.12215	1.22154	1.24199
PALZGU	4.92969	0.965456	0.424126	7.11944	1.06747	0.129659	0	0.280586	0.830388	0.0191582	0	0.0482167	0.338867	0.33537	0.819275	0.213837	3.06586	2.95239	7.05136	0.617743	2.59316	2.76912	4.60795	0.503163	5.77904	0.741038	1.05669
PAMEKS	3.87328	1.03929	0.464397	6.62328	0.560569	0.388592	0.109335	0.809835	0	0	0	0.0993693	0.242481	0.183612	2.28599	0.252847	2.39944	0.464876	6.1016	0.360771	1.70111	1.84705	4.05515	0.795231	4.1732	1.23521	0.286051
PAMHYN	4.47397	1.17806	1.01688	5.49418	1.14967	0.662416	0.0723871	0.960074	0.130629	0	0	0.130072	0.144247	0.191152	0.420055	0.273284	3.18052	1.72964	6.74717	0.558085	1.99752	3.06013	5.41773	0.569027	4.64871	0.513365	0.514979
PAMJXS	7.21895	0.657766	0.929235	6.83152	0.821882	0.879448	0.15276	0.348081	0.251696	0	0	1.13198	0.202075	0.32665	1.09421	0.442273	3.44301	1.64576	10.2352	0.238238	2.14178	3.28224	3.70466	0.231548	4.3853	0.105765	0.740478
PAMLKS	2.41482	0.400209	0.174392	3.38869	0.371572	1.593	0	0.298736	0.268614	0	0	0.0359884	0.117121	0.0192037	0.0136009	0.0923252	2.02331	0.378618	5.01802	0.0860038	2.91443	1.71069	3.40238	0.271485	2.92785	0.344474	0.602463
PAMRHD	5.50672	0.311841	0.0534701	6.57898	0.816892	1.33746	0	0.693757	0	0.0326834	0	0.403618	0.500212	0.622631	0.276051	0.0395708	3.3549	1.4481	8.1479	0.66334	2.66646	3.11253	5.68492	0.623384	4.75366	1.31744	3.80554
PAMTCM	2.08525	1.24966	3.61713	6.3386	0.202528	0.913791	0.0404815	0.26624	1.05616	0	0	0.0369576	0.0533157	0.207306	0.144006	0.193842	1.17132	0.603311	4.54016	0.237055	1.15671	0.66762	2.46672	0.255535	2.51511	0.0959798	1.32313
PAMYYJ	5.4295	0.693898	0.69933	5.36806	0.466444	0.660721	0.246608	0.255564	1.12308	0	0	0.429174	0.0969203	0.421255	0.470176	0.429597	2.74167	1.72046	8.37165	0.285953	2.20552	2.77643	4.64605	0.469714	4.84619	0.499867	0.69194
PANGPE	6.11119	0.44049	0.299673	6.73483	0.933672	0.481931	0.034858	0.214827	0.466378	0	0	0.352447	0.137576	0.438769	0.713659	0.245101	3.14438	1.77155	8.46204	0.353802	2.69309	2.87079	4.3909	0.658188	4.394	0.70605	1.01623
PANGRW	5.9888	1.22218	3.54241	6.694	0.610352	2.51632	0.106971	0.230563	0.118697	0	0	0.537668	0.194059	0.191708	0.605023	1.19798	3.3717	1.05157	8.51815	1.10834	2.78374	3.11116	4.69325	1.06712	4.03591	0.497362	1.05044
PANMIG	4.29807	0.363799	0.280322	6.45336	0.798275	0.663922	0	0.426576	0	0	0	0.267726	0.199314	0.171846	0.291303	0.258969	2.73895	0.831773	6.73686	0.529761	2.90278	2.39027	4.08142	0.900573	4.81696	0.871678	0.953066
PANPUM	4.18909	1.00976	4.02105	6.85096	0.441386	2.24191	0.0897205	0.51144	0	0	0	0.217717	0.408764	0.507595	0.0591379	0.248859	2.13273	0.436782	6.90536	0.0930801	4.08589	2.46069	4.03086	0.27295	4.74839	1.15063	1.58872
PANSEN	4.87561	0.797436	0.747342	5.67986	1.02836	2.92286	0.255166	1.2098	0.504245	0	0.0819872	0.320861	0.122384	0.299589	0.144267	0.413612	4.37762	0.910826	6.5019	0.580827	1.94062	3.19281	5.40054	0.763764	5.23848	1.60742	1.10699
PANVJJ	4.40282	1.86786	0.970696	6.85543	1.79998	0.373974	0.0237195	0.800996	0	0	0	0.18577	0.847012	0.317995	0.768918	0.945795	3.29084	1.2128	6.26182	2.1246	2.46091	3.48867	4.35195	0.930445	5.62783	1.48335	1.70087
PANXSC	6.13335	1.82033	1.65782	5.71433	1.21141	1.17006	0.424275	0.730373	0.200017	0.0374033	0	0.271629	0.210737	0.427878	0.549969	0.931079	3.42003	2.6423	8.14079	0.200905	3.12818	3.85251	6.37178	0.992298	4.16464	1.1221	1.90391
PANZHX	6.5554	2.782	1.61253	7.02323	1.97813	0.264556	0.0848086	0.0350918	0	0	0.0983724	0.751556	0.638363	0.880928	1.39559	1.14772	4.33533	2.5663	9.4993	3.41505	3.24203	3.25132	6.18067	0.317224	4.32862	0.644559	2.03402
PANZZJ	4.72233	1.18561	1.5082	6.58479	1.147	0.164122	0	0.36914	0	0.0318638	0	0	0.113872	0.171781	0.105089	0.526957	3.68523	0.968381	6.26972	0.0388772	3.22695	2.06331	5.44627	0.576987	3.6545	1.54426	0.574291
PAPFLB	5.84106	0.375391	0.411252	6.38583	1.19956	1.83394	0.105773	0.880966	0	0.0183208	0	0.0771473	0.0933141	0.218704	0.122731	0.0554247	4.40603	1.12425	7.08974	0.259934	3.20887	3.29311	6.22696	0.694496	4.72784	0.81669	1.01443
PAPIJR	6.46952	1.05958	0.344116	6.33976	1.91779	1.58064	0.246781	1.39393	0	0	0	0.420338	0.630772	0.370451	1.09672	0.610286	4.48225	1.87663	9.19113	1.3707	3.13185	3.99576	5.71441	1.46628	4.453	1.20324	2.27123
PAPKWD	4.43228	0.309267	0.134137	5.41265	0.487442	3.31435	0.158259	0.22922	0.273911	0	0	0.61307	0	0.470609	0.446695	0.0332545	2.13072	0.848241	6.38436	0.348162	1.70142	2.12458	2.71879	0.202559	3.29399	0.169711	3.48791
PAPNVD	3.72351	0.803318	1.45797	5.56549	0.656507	3.59105	1.81546	4.08898	2.86833	0	0	1.80396	1.13841	0.290677	1.09542	2.37892	2.94435	0.684935	4.95481	2.55464	2.09511	2.44622	5.89792	2.15674	4.00429	1.82049	2.51452
PAPWWC	4.55463	0.797812	0.982917	7.23088	0.509111	0.101612	0.397404	0.474005	0	0	0	0.0393181	0	0.068225	0.261882	0.244277	3.06137	0.790642	7.46664	0.151673	2.12078	1.67376	3.40619	0.69004	4.20308	0	3.56582
PAPXGT	5.18021	2.02178	0.577328	5.66181	1.35246	0.406292	0.11206	0.762205	0.104342	0	0	0.14767	0.317585	0.259904	0.889213	0.816976	3.4031	2.29703	6.94572	0.76441	3.63027	2.77403	6.45673	1.97309	3.17974	1.03484	1.42113
PARDAX	4.93409	0.491913	0.405234	5.13173	0.58452	2.64017	0	0.69544	0	0	0	0.324906	0.448122	0.639073	0.304596	0.424936	2.92481	0.561323	6.49102	0.54335	2.03258	2.51146	4.23103	0.629356	4.73035	0.332719	1.49384
PARFTG	4.6065	0.338374	0	5.81495	0.566211	0.736777	0.0287092	0.321011	0.96118	0	0	0.0609618	0.5002	0.0869291	0.511972	0.641298	2.9631	0.561299	5.63965	0.187255	2.89408	1.48736	5.05729	1.58413	3.59262	0.611373	1.36411
PARGTM	6.65276	0.105858	0	6.72705	0.393342	1.19618	0.110091	0.135368	0	0	0	2.16972	0.175058	0.550456	0.647294	0.106395	4.0464	1.1577	9.27138	0.0584952	2.36869	3.71016	2.88908	0.183365	5.43612	0.676293	2.03767
PARJXU	2.84104	0.476136	0.125607	6.23006	0.0276311	1.56557	0	0.263688	0.903675	0	0	0.220093	0.0553998	0.0962214	0.661001	0.34068	1.96894	0.647341	6.10008	0.771596	2.8482	2.70952	4.57597	0.204682	5.11098	0.44512	2.4323
PARKAF	5.84435	0.0986554	0.0680971	7.36575	0.659673	0.355915	0	0.315965	0	0	0.130881	1.3275	0.120292	0.317126	0.761957	0	3.16207	0.993777	8.15688	0.282866	2.11584	3.05942	2.35032	0.409917	4.76791	0	3.72413
PASEBY	5.22217	0.481566	0.148562	6.21906	1.14504	0.692975	0.131753	0.899925	0	0	0	0.478256	0.0951831	0.188606	0.520786	0.379707	3.3938	1.14527	7.51451	1.57661	2.96779	2.60042	5.26103	1.0777	4.44325	1.22684	1.26491
PASEFS	2.1739	1.87384	0.761018	4.7873	0.178076	2.27991	0.0182581	0.67911	0.62966	0	0	0.122972	1.9594	0.236806	0.343035	0.536476	1.38799	0.45823	3.55088	0.301938	0.789101	0.998874	3.49031	0.94984	2.6184	0.200695	4.19944
PASFCV	6.11554	0.40657	0.161158	6.71768	2.8166	1.10994	0.305718	0.667442	0	0	0	0.667129	0.458982	0.748991	1.06654	0.642251	4.86485	1.34263	8.23438	2.5584	4.74266	3.36454	7.73371	1.91178	4.57526	1.56669	2.76289
PASKZZ	3.54504	0.152106	0.0532198	5.73765	0.568596	0.569457	0.168358	0.486856	0	0	0	0.252622	0.335667	0.0937332	0.635494	0.130699	1.9376	0.275803	5.96838	0.069507	3.63152	1.4921	3.49949	0.500654	4.46991	0.127484	0.700766
PASNZV	6.33323	1.81748	0.860067	6.4687	2.05595	1.06754	0	0.34613	0	0	0	0.701071	1.01504	0.865626	1.27961	1.43796	3.61266	3.35006	8.82257	1.74256	3.35026	3.19809	5.64143	1.24178	4.29478	1.30341	0.819777
PASRNE	6.24207	0.195489	0.0861411	6.86054	2.01984	1.34659	0.122481	0.867853	0.390594	0.072361	0.196665	1.11647	1.15342	1.31156	1.0626	1.05637	4.20308	2.39018	8.10389	1.16037	3.63449	3.81801	5.58235	1.03607	5.02767	1.6767	2.04808
PASSLM	4.71443	0.348675	0.269026	6.46649	0.461704	1.42344	0.115136	0.730419	0	0	0.142535	0.228387	0	0.222183	0.781777	0.0617762	2.727	1.33831	6.8072	0.601996	2.30043	2.22594	3.86667	0.402685	4.52517	0.438232	2.23773
PASUUH	4.73206	5.21381	4.30718	4.9052	3.58025	0.199861	0.0305819	0.755208	0.232043	0	0	0.0406638	1.0855	2.72661	1.022	2.28981	3.27266	4.51512	6.12154	0.654975	3.4406	2.43325	5.76908	1.25682	2.54669	0.416013	1.64374
PASYUK	6.50403	5.59954	4.15479	6.30625	4.09958	1.34085	0.0820608	1.32969	0	0	0	0.166326	2.20542	3.0615	2.50344	3.71875	4.89544	4.55114	8.133	1.50633	4.65366	3.89433	7.79457	1.87077	5.15368	2.13019	2.73823
PATAWV	3.36242	1.26995	0.503025	5.39262	1.01492	1.53062	0.0730606	0.866083	0	0.0463709	0	0.177616	0.0428432	0.0852316	0.679587	0.689873	2.60536	0.519935	5.62353	0.399273	1.56523	2.00604	3.80395	0.896129	4.93822	0.762552	1.82898
PATEEM	4.23659	1.87936	3.36913	6.58437	0.932104	3.06063	0.204416	0.384939	0.113012	0	0	0.167493	0.174172	0.542013	0.674271	0.467941	2.69725	1.02591	6.90001	0.290712	1.60769	2.306	4.71884	0.819371	5.54404	0.0906218	0.780062
PATJVI	4.22133	3.65711	1.9782	6.25176	2.04879	1.22045	0	0.822277	0	0	0	0.159261	1.48325	2.11994	2.76605	2.52627	3.4632	3.54979	5.90271	1.24271	2.81423	2.11812	6.02539	1.29355	3.63614	2.21648	1.01887
PATKSS	2.61575	0.255503	0.0724063	5.67928	0.410253	2.07603	0.0941442	2.17649	0.571083	0	0	0.310148	0.478917	0.0417939	0.223516	0.183984	1.69123	1.09404	4.0286	0.0954762	5.20398	1.44474	3.17182	0.102985	4.3044	0	1.23501
PATMIF	6.03426	1.47574	0.790033	6.0733	2.26027	0.274772	0.190707	1.03154	0	0	0	0.533754	0.63144	0.565867	0.562481	0.378332	4.29905	2.27778	8.46897	1.49683	3.91576	3.49003	7.1368	2.37767	4.4028	3.10351	3.77774
PATMPU	6.14632	0.174364	0.134063	6.34412	1.49965	0.401808	0	0.446213	0	0	0	0.307612	0.135166	1.17738	0.410775	0.174929	3.19414	0.788091	7.88015	0.294315	2.33734	3.76726	4.31744	0.888568	5.32046	0.678537	1.07181
PATMXR	4.45541	0.127784	0.0759474	6.42123	0.805079	0.422259	0.0965938	0.504876	0.154341	0	0	0.274029	0.126928	0.406628	0.313391	0.113818	2.63389	1.23347	6.16728	0.670224	2.23802	3.36264	4.48341	0.63258	4.35568	0.488227	1.93584
PATPBS	7.68534	0.404877	0.22693	6.98418	0.737966	1.35895	0.174496	0.325188	0.232258	0.0344637	0	0.784965	0.535867	0.539508	1.66342	0.723203	4.41195	1.59958	9.60254	0.460055	3.12217	4.0721	4.57185	0.291983	5.21671	0.304579	0.68227
PATUXZ	3.83285	0.756116	0.847408	5.43768	0.708781	0.627999	1.41616	1.61902	1.48282	0.293945	0.311418	1.05451	0.68013	0.224607	0.246429	1.48166	2.6751	2.04085	5.37206	0.416568	2.3195	2.84489	6.47259	0.968824	4.38108	0.938296	2.64273
PAUBIT	4.55017	1.75543	0.777689	6.66362	1.13326	0.863663	0.205214	2.80845	0	0.0720509	0	0	0.464125	0.532175	0.206358	1.0442	2.7472	1.12067	6.33931	0.486659	2.45346	2.24045	6.28034	2.02347	4.55365	1.23606	2.41177
PAUTWB	6.18168	1.18862	0.879596	6.503	1.81187	1.74487	0.0648373	1.7543	0.487474	0	0	0.134513	0.494328	0.135029	0.687938	0.343527	3.79402	1.40333	8.48265	0.681076	3.4356	3.72709	6.44456	1.65008	4.73959	2.09068	1.41111
PAUTYB	5.22015	1.81299	0.856673	5.89632	1.77518	1.16706	0.0904104	1.39998	0	0	0	0.672824	0.892443	1.16715	0.509265	1.75402	2.89485	2.46341	6.62012	0.347076	2.86887	2.81272	4.40654	0.296769	3.38108	0.156259	0.703739
PAUUML	3.00988	0.0231304	0.87003	5.51962	0.681089	0.817853	0.424718	2.80122	0	0.127377	0	0.207378	0	0.167746	0.103565	0	1.71212	0.131737	4.29344	0.0824274	2.73292	2.25494	3.28451	0.227081	4.12553	0	0.156753
PAUVUL	4.06702	0.5824	0.449229	5.42444	0.684339	1.95233	0	3.16596	0	0	0	0.538015	0.0253705	0.384223	0.292958	0.307216	2.95046	0.391715	6.61508	0	1.45028	3.5333	3.14454	0.346757	6.15485	0	3.70965
PAUXPZ	4.27782	0.0859984	0.297335	5.25617	0.486859	0.197273	0.211096	2.58203	0	0	0	0.504293	0	0.397756	0.333832	0	2.48369	0.835513	6.88163	0.944736	0.634226	1.56001	3.74522	0.346589	3.93384	0.173208	0.350733
PAUYTT	3.23303	0.27778	0.0249366	5.20222	0.328527	0.723864	0	2.22586	0	0	0	0.260722	0	0	0.0236131	0.0632682	0.573142	1.35149	3.54484	0	0.861469	2.19895	4.19073	0.992401	6.83547	0.153476	0.369291
PAVALD	2.84004	0.119914	1.32664	5.62642	0.139367	2.31357	0.164045	2.64358	0.274129	0	0	0.0365455	0.0504933	0.0598412	0.0145938	0.341721	0.86623	0.306294	5.36199	0	5.53487	2.42505	1.93067	0.183253	3.30226	0	0.885994
PAVCLP	6.66343	0.620156	0.162521	6.66433	1.14778	0.301824	0.0230552	2.34679	0	0.0260904	0	0.917166	0.107953	0.98804	1.03431	2.56912	3.69539	2.13153	8.72339	1.47114	3.06916	3.55396	5.39002	1.29359	4.76747	1.50516	1.02111
PAVDTY	4.68219	0.173075	0	8.40799	1.74703	0.437619	0	3.23769	0	0	0	0.178925	0.215133	0.0460551	0.0221817	0.36738	2.82369	0.659232	6.36964	1.03027	1.6004	2.16891	5.04151	0.386922	4.22613	0	1.83228
PAVECB	4.13209	0.397255	0.031446	5.63439	0.795737	0.0489838	0	3.55911	0	0	0	0.277659	0.0330007	0.266969	1.24038	0.0582722	2.04565	0.0553081	5.99475	1.14159	2.88197	1.72164	3.49988	0.696031	4.79332	0.193184	3.11431

## Sheet: suppTable7
Supplement Table 7. The correlations between different types of markers, using Spearman's rho. Related to Figure 2b,d.
Markers	CD4	CD8A	CD8B	IFNGR2	CCR5	IL12RB2	CCR3	CCR4	IL4	IL17A	IL17F	IL23R	CTLA4	PDCD1	CD274	TIGIT	HAVCR2	LAG3	CD68	CD80	CD86	ITGAX	CD163	CD200R1	IL4R	IL10	EGR2
CD4	1	0.14	-0.01	0.4	0.47	-0.15	0.1	-0.26	-0.06	0.06	0.02	0.41	0.21	0.38	0.33	0.21	0.73	0.55	0.89	0.35	0.38	0.68	0.5	0.29	0.34	0.39	0.13
CD8A	0.14	1	0.67	0.04	0.53	0.01	0.12	-0.08	0.11	-0.07	-0.09	-0.26	0.53	0.37	0.45	0.69	0.21	0.46	0.07	0.36	0.15	0.05	0.45	0.48	-0.14	0.37	0.15
CD8B	-0.01	0.67	1	0.03	0.27	0.12	0.17	0.03	0.16	0	-0.01	-0.22	0.34	0.26	0.15	0.49	0.16	0.23	0.02	0.11	0.09	0.07	0.27	0.18	-0.17	0.16	-0.01
IFNGR2	0.4	0.04	0.03	1	0.29	-0.18	-0.05	-0.25	-0.17	0.05	0	0.02	0.15	0.14	0.19	0.07	0.39	0.21	0.38	0.23	0.1	0.21	0.16	0.01	0.24	0.26	0.08
CCR5	0.47	0.53	0.27	0.29	1	-0.02	0.17	0.12	-0.19	0.05	-0.06	-0.06	0.57	0.53	0.5	0.62	0.58	0.6	0.35	0.54	0.45	0.37	0.67	0.58	0.15	0.57	0.15
IL12RB2	-0.15	0.01	0.12	-0.18	-0.02	1	0.16	0.19	0.14	0.02	0.15	0.09	0.17	0.07	-0.04	0.19	-0.04	-0.13	-0.07	-0.1	0.05	0.02	-0.02	0.02	0.05	0	0.05
CCR3	0.1	0.12	0.17	-0.05	0.17	0.16	1	0.19	0.16	0.06	0.09	0.09	0.08	0.14	0.17	0.2	0.16	0.14	0.15	0.14	0.18	0.21	0.22	0.17	-0.02	0.14	0.14
CCR4	-0.26	-0.08	0.03	-0.25	0.12	0.19	0.19	1	-0.11	0.17	0.08	0.03	0.12	-0.04	-0.08	0.07	-0.07	-0.1	-0.3	0.16	-0.01	0.08	0.04	0.16	0.02	0	0.08
IL4	-0.06	0.11	0.16	-0.17	-0.19	0.14	0.16	-0.11	1	0.05	0.08	-0.02	0.12	-0.1	0.07	0.1	-0.05	0.09	-0.16	0.03	0.07	0.12	0.18	0.07	-0.02	0.05	0.14
IL17A	0.06	-0.07	0	0.05	0.05	0.02	0.06	0.17	0.05	1	0.17	0.08	0.05	0.09	-0.05	0.1	0.13	0.07	-0.02	-0.09	0.06	0.17	0.19	0.06	0.18	0.19	0.02
IL17F	0.02	-0.09	-0.01	0	-0.06	0.15	0.09	0.08	0.08	0.17	1	0.31	0.04	0.22	0.05	0.11	0.1	0.14	0.05	0.03	-0.07	0.06	-0.07	-0.16	0.04	-0.12	0.19
IL23R	0.41	-0.26	-0.22	0.02	-0.06	0.09	0.09	0.03	-0.02	0.08	0.31	1	0.07	0.21	0.21	-0.01	0.32	0.13	0.51	0.22	0.01	0.45	-0.04	-0.09	0.24	0	0.13
CTLA4	0.21	0.53	0.34	0.15	0.57	0.17	0.08	0.12	0.12	0.05	0.04	0.07	1	0.47	0.53	0.68	0.38	0.45	0.11	0.44	0.37	0.23	0.49	0.46	0.01	0.43	0.2
PDCD1	0.38	0.37	0.26	0.14	0.53	0.07	0.14	-0.04	-0.1	0.09	0.22	0.21	0.47	1	0.48	0.49	0.4	0.48	0.32	0.33	0.15	0.41	0.31	0.24	0.21	0.27	0.26
CD274	0.33	0.45	0.15	0.19	0.5	-0.04	0.17	-0.08	0.07	-0.05	0.05	0.21	0.53	0.48	1	0.53	0.46	0.44	0.3	0.56	0.26	0.3	0.33	0.42	0.13	0.36	0.21
TIGIT	0.21	0.69	0.49	0.07	0.62	0.19	0.2	0.07	0.1	0.1	0.11	-0.01	0.68	0.49	0.53	1	0.37	0.53	0.12	0.41	0.29	0.18	0.55	0.51	-0.06	0.46	0.1
HAVCR2	0.73	0.21	0.16	0.39	0.58	-0.04	0.16	-0.07	-0.05	0.13	0.1	0.32	0.38	0.4	0.46	0.37	1	0.57	0.66	0.49	0.42	0.69	0.6	0.39	0.33	0.55	0.21
LAG3	0.55	0.46	0.23	0.21	0.6	-0.13	0.14	-0.1	0.09	0.07	0.14	0.13	0.45	0.48	0.44	0.53	0.57	1	0.45	0.44	0.37	0.44	0.62	0.34	0.04	0.43	0.07
CD68	0.89	0.07	0.02	0.38	0.35	-0.07	0.15	-0.3	-0.16	-0.02	0.05	0.51	0.11	0.32	0.3	0.12	0.66	0.45	1	0.29	0.35	0.62	0.32	0.16	0.34	0.27	0.1
CD80	0.35	0.36	0.11	0.23	0.54	-0.1	0.14	0.16	0.03	-0.09	0.03	0.22	0.44	0.33	0.56	0.41	0.49	0.44	0.29	1	0.28	0.38	0.55	0.49	0.09	0.51	0.35
CD86	0.38	0.15	0.09	0.1	0.45	0.05	0.18	-0.01	0.07	0.06	-0.07	0.01	0.37	0.15	0.26	0.29	0.42	0.37	0.35	0.28	1	0.31	0.46	0.32	0.09	0.42	0.07
ITGAX	0.68	0.05	0.07	0.21	0.37	0.02	0.21	0.08	0.12	0.17	0.06	0.45	0.23	0.41	0.3	0.18	0.69	0.44	0.62	0.38	0.31	1	0.47	0.28	0.53	0.39	0.28
CD163	0.5	0.45	0.27	0.16	0.67	-0.02	0.22	0.04	0.18	0.19	-0.07	-0.04	0.49	0.31	0.33	0.55	0.6	0.62	0.32	0.55	0.46	0.47	1	0.66	0.2	0.72	0.18
CD200R1	0.29	0.48	0.18	0.01	0.58	0.02	0.17	0.16	0.07	0.06	-0.16	-0.09	0.46	0.24	0.42	0.51	0.39	0.34	0.16	0.49	0.32	0.28	0.66	1	0.16	0.6	0.28
IL4R	0.34	-0.14	-0.17	0.24	0.15	0.05	-0.02	0.02	-0.02	0.18	0.04	0.24	0.01	0.21	0.13	-0.06	0.33	0.04	0.34	0.09	0.09	0.53	0.2	0.16	1	0.23	0.16
IL10	0.39	0.37	0.16	0.26	0.57	0	0.14	0	0.05	0.19	-0.12	0	0.43	0.27	0.36	0.46	0.55	0.43	0.27	0.51	0.42	0.39	0.72	0.6	0.23	1	0.18
EGR2	0.13	0.15	-0.01	0.08	0.15	0.05	0.14	0.08	0.14	0.02	0.19	0.13	0.2	0.26	0.21	0.1	0.21	0.07	0.1	0.35	0.07	0.28	0.18	0.28	0.16	0.18	1

## Sheet: suppTable8
Supplement Table 8. The expression abundance between markers and CSFs family. The log transformation of Transcripts Per Million(TPM) values. Related to Figure 4c.
Samples	CD4	CD68	IFNGR2	CSF1	CSF1R	CSF2	CSF2RA	CSF3	CSF3R
OA4HLD	3.02264	5.00612	6.23599	4.13305	3.62001	1.22482	7.6694	0.141558	5.66078
OA4HMC	6.214	8.91204	6.41657	6.69655	6.79584	0.159859	4.41499	0.0727493	2.00965
OA4HX8	5.43576	7.93034	6.08587	5.78715	6.17621	0	3.4416	0.300707	2.25314
OA4HXS	4.16627	7.21357	7.71044	4.47831	3.76292	0	2.16447	0	1.38758
OA4HY5	3.75614	7.40236	6.33514	5.46384	4.12463	0	2.97189	0.490881	1.39718
OA4I0Q	3.78776	6.22241	6.0294	3.09693	4.12242	0.295227	3.66124	0.0144581	1.95626
OA4I0W	4.30604	6.62574	5.66164	4.43292	4.9682	0	6.13689	0	2.5356
OA4I3S	5.31604	6.69565	6.23859	3.12946	4.64765	0.319461	3.10177	0.0337366	3.3503
OA4I42	4.69742	7.22581	5.48092	4.05866	5.55326	0.13326	6.00527	0.166664	3.57543
OA4I48	6.18915	7.98851	6.23893	7.30614	6.78667	0	3.86972	0	3.4035
OA4I4E	2.99719	5.36205	7.01255	4.31655	2.76203	0	6.51704	0	0.649891
OA4I4M	5.96088	8.43407	6.36094	6.53453	6.82817	0.0604639	2.96305	0	3.2719
OA4I4O	4.9079	6.05237	6.92485	7.00833	5.28295	0	3.76675	0.224696	2.91588
OA4I5B	5.64019	7.74904	6.26436	6.37818	6.09315	0.0787096	3.02365	0	2.63703
OA4I65	5.45215	8.42012	5.74973	5.81047	6.5489	0	3.13884	0	1.55083
OA4I6O	3.78483	5.3344	6.20327	2.4592	3.18765	0	9.31925	0	1.44367
OA4I8U	5.241	8.06984	5.4433	6.99632	6.93329	0	4.98365	0.0279764	2.64841
OA4I9K	6.18878	8.9966	7.53148	7.51744	7.14046	0.184383	3.26317	0	1.64147
PAKFVX	6.09164	9.00873	5.9847	6.24998	6.94998	0	2.04309	0	0.880736
PAKUZU	4.45178	5.80059	7.16019	5.9475	4.31541	0	6.58182	0	1.02771
PAKXLD	3.1351	3.49697	6.18012	4.00588	2.48327	0.30515	2.08997	0	1.22988
PAKZZK	4.66294	5.4202	7.4852	5.43212	4.88531	0.0691109	4.36871	0	2.58199
PALECC	5.72583	8.67597	6.8783	6.00298	6.80276	0.748834	3.34688	0	1.00114
PALFYN	3.26107	5.16508	4.09792	3.21369	3.74626	0	1.82195	0	0.826593
PALHRL	4.47787	6.41484	5.74456	5.52244	5.45424	0	1.45322	0.0290344	1.04684
PALKDP	2.79775	4.2545	6.43013	2.3213	2.71832	0	1.62566	0.0299433	0.786844
PALKGN	5.81546	6.35903	7.12692	7.27865	6.15532	0	2.16342	0	2.68298
PALWWX	4.82033	6.84917	6.34396	5.84058	5.4534	0.112509	3.19045	0.161759	2.79488
PALZGU	4.92969	7.05136	7.11944	6.70056	5.91412	0	2.76214	0	2.24043
PAMEKS	3.87328	6.1016	6.62328	4.06984	4.57983	0	2.31114	0	0.892518
PAMHYN	4.47397	6.74717	5.49418	6.01631	5.6475	0	3.94223	0	2.78244
PAMJXS	7.21895	10.2352	6.83152	6.76918	7.33252	0	1.99986	0.0339255	0.965609
PAMLKS	2.41482	5.01802	3.38869	1.85454	2.36473	0.0764277	2.70927	0	0.861748
PAMRHD	5.50672	8.1479	6.57898	6.0642	6.87067	0	4.48178	0	2.38343
PAMTCM	2.08525	4.54016	6.3386	1.98289	2.22187	0.571318	1.36074	0.0230225	0.280431
PAMYYJ	5.4295	8.37165	5.36806	5.82982	6.12754	0	2.34673	0.0319047	1.27005
PANGPE	6.11119	8.46204	6.73483	6.30147	6.78814	0	2.27434	0.0597208	1.88777
PANGRW	5.9888	8.51815	6.694	6.0599	6.5345	0	1.91444	0	1.36421
PANMIG	4.29807	6.73686	6.45336	4.6764	5.36145	0.292679	2.99371	0.0445522	2.06431
PANPUM	4.18909	6.90536	6.85096	4.85112	4.98784	0	2.44106	0	1.46965
PANSEN	4.87561	6.5019	5.67986	5.3618	5.6417	0	4.59757	0	3.11516
PANVJJ	4.40282	6.26182	6.85543	4.33581	4.59742	0	3.13833	0.107182	2.78674
PANXSC	6.13335	8.14079	5.71433	6.17421	6.78204	0	3.59704	0.294445	3.29787
PANZHX	6.5554	9.4993	7.02323	6.54047	6.60532	0	2.18591	0.0737407	2.17293
PANZZJ	4.72233	6.26972	6.58479	5.89683	5.52228	0	3.7957	0.0872985	2.07561
PAPFLB	5.84106	7.08974	6.38583	7.28781	6.30835	0.0600889	3.49489	0.188159	2.713
PAPIJR	6.46952	9.19113	6.33976	6.78601	7.24943	0.100507	4.74015	0	2.59289
PAPKWD	4.43228	6.38436	5.41265	4.12965	4.38166	0	1.39684	0	0.397357
PAPNVD	3.72351	4.95481	5.56549	4.00389	5.90186	1.12184	7.27702	0.333362	2.99463
PAPWWC	4.55463	7.46664	7.23088	4.79634	5.74885	0	2.88154	0	1.99682
PAPXGT	5.18021	6.94572	5.66181	5.11966	5.43569	0.0389488	3.91662	0	2.84011
PARDAX	4.93409	6.49102	5.13173	4.12301	5.04798	0.107696	3.00274	0.0462647	1.70561
PARFTG	4.6065	5.63965	5.81495	5.48396	5.35844	0.0844399	3.33308	0	1.75827
PARGTM	6.65276	9.27138	6.72705	6.34204	6.75556	0	1.61581	0	0.690776
PARJXU	2.84104	6.10008	6.23006	4.09954	2.62103	0.541451	2.43805	0.432333	1.38336
PARKAF	5.84435	8.15688	7.36575	5.69831	6.33493	0	2.05092	0	0.468307
PASEBY	5.22217	7.51451	6.21906	5.83648	5.90189	0	3.97518	0	2.07407
PASEFS	2.1739	3.55088	4.7873	1.96158	1.51061	0.240173	1.9	0.126173	0.878958
PASFCV	6.11554	8.23438	6.71768	6.46668	6.56196	0	3.76697	0.0894778	3.33862
PASKZZ	3.54504	5.96838	5.73765	4.42092	4.90117	0	2.21991	0	1.22524
PASNZV	6.33323	8.82257	6.4687	5.48225	6.77291	0.0663414	3.03421	0.267403	2.39087
PASRNE	6.24207	8.10389	6.86054	5.4415	6.52902	0	4.77554	0.0472299	2.07958
PASSLM	4.71443	6.8072	6.46649	4.83762	4.94547	0	3.02186	0	0.924922
PASUUH	4.73206	6.12154	4.9052	5.22673	4.68321	0.43649	3.44124	0.0328259	2.86851
PASYUK	6.50403	8.133	6.30625	5.74475	6.28281	0.289614	4.78984	0.179325	3.91976
PATAWV	3.36242	5.62353	5.39262	3.22117	4.4349	0	3.11804	0.497336	1.46694
PATEEM	4.23659	6.90001	6.58437	4.54807	4.94161	0	2.9669	0	1.72728
PATJVI	4.22133	5.90271	6.25176	4.44475	4.31954	2.02899	4.95743	0	2.06241
PATKSS	2.61575	4.0286	5.67928	3.23488	2.43721	0	5.53097	0	0.532007
PATMIF	6.03426	8.46897	6.0733	6.17514	6.59671	0	4.89779	0.016773	2.7245
PATMPU	6.14632	7.88015	6.34412	5.20237	5.99268	0	2.97332	0	1.97798
PATMXR	4.45541	6.16728	6.42123	5.99694	5.01505	0	3.54756	0	2.23945
PATPBS	7.68534	9.60254	6.98418	6.43581	7.5125	0	1.91737	0	1.51562
PATUXZ	3.83285	5.37206	5.43768	4.02186	3.86801	0.201017	3.73186	1.09392	2.71196
PAUBIT	4.55017	6.33931	6.66362	5.62534	5.35937	0	6.4397	0	2.34799
PAUTWB	6.18168	8.48265	6.503	7.24818	7.19502	0	5.28754	0	3.90505
PAUTYB	5.22015	6.62012	5.89632	4.39149	4.8895	0.0989504	4.84252	0	1.95739
PAUUML	3.00988	4.29344	5.51962	2.87159	3.21113	0.148128	6.25811	0.24294	1.81913
PAUVUL	4.06702	6.61508	5.42444	5.03965	4.41848	0	7.54278	0.0368184	2.10814
PAUXPZ	4.27782	6.88163	5.25617	5.11668	5.0695	0	6.46385	0	1.17674
PAUYTT	3.23303	3.54484	5.20222	4.21007	2.15233	0	6.2955	0.0694038	0.384061
PAVALD	2.84004	5.36199	5.62642	5.59672	1.33133	0	6.75804	0.100511	0.518262
PAVCLP	6.66343	8.72339	6.66433	5.75201	6.84573	0	6.20827	0.0334829	2.63078
PAVDTY	4.68219	6.36964	8.40799	4.16388	4.72713	0	6.64293	0	2.48457
PAVECB	4.13209	5.99475	5.63439	4.40972	4.61931	0	6.81204	0	1.14769

## Sheet: suppTable9
Supplement Table 9. The correlations between markers and CSFs family, using Spearman's rho. Related to Figure 4d.
Markers	CD4	CD68	IFNGR2	CSF1	CSF1R	CSF2	CSF2RA	CSF3	CSF3R
CD4	1	0.89	0.4	0.79	0.92	-0.15	-0.09	-0.06	0.4
CD68	0.89	1	0.38	0.73	0.89	-0.21	-0.18	-0.08	0.24
IFNGR2	0.4	0.38	1	0.43	0.35	-0.2	-0.17	-0.21	0.06
CSF1	0.79	0.73	0.43	1	0.82	-0.28	-0.03	-0.1	0.34
CSF1R	0.92	0.89	0.35	0.82	1	-0.17	-0.08	-0.08	0.39
CSF2	-0.15	-0.21	-0.2	-0.28	-0.17	1	0.05	0.27	0.2
CSF2RA	-0.09	-0.18	-0.17	-0.03	-0.08	0.05	1	0.09	0.4
CSF3	-0.06	-0.08	-0.21	-0.1	-0.08	0.27	0.09	1	0.26
CSF3R	0.4	0.24	0.06	0.34	0.39	0.2	0.4	0.26	1
